# Supplementary material for: MicroRNAs Are Intensively Regulated during Induction of Somatic Embryogenesis in Arabidopsis
Source: Front Plant Sci. 2017 Jan 23;8:18. doi: 10.3389/fpls.2017.00018 (PMC5253390; doi:10.3389/fpls.2017.00018)
Supplement: Supplementary file 1 [file Table1.XLSX]

## Sheet: Table S1
Table S1. Quantitative real-time PCR results of 190 pri-miRNA species that were analysed at different time points (0, 5 and 10 d) of SE culture.
Threshold cycle (CT) number; BR -biological replicate; nd: not-detected. CT value outliers were disregarded for DCT calculations.
MIR	Columbia-0
	CT
	0d			5d			10d
	1st BR	2nd BR	3rd BR	1st BR	2nd BR	3rd BR	1st BR	2nd BR	3rd BR
156a	21.35	20.4658	20.6056	19.2834	19.4792	19.8007	20.4062	20.2052	20.1958
156b	35.7185	36.459	38.0051	29.5773	34.8856	38.5379	32.2913	33.837	35.9042
156c	28.1937	26.7737	27.659	25.4344	25.188	26.3082	23.0539	24.0013	24.1272
156d	41.7137	39.2796	41.2096	40.3759	38.5476	40.4426	35.1907	34.8048	36.2835
156e	31.2957	29.5317	32.8722	32.1976	30.4444	28.9739	27.5415	26.7331	27.2608
156f	31.4309	28.7866	33.7692	31.2986	32.8824	31.305	32.9509	31.5375	33.6392
156g	35.358	30.384	32.9915	36.8373	33.9303	38.4375	31.496	28.956	33.1488
156h	24.5359	23.6335	26.7452	28.4776	26.6426	26.9744	28.286	27.5288	27.9535
157a	29.6646	30.9484	30.3247	22.0315	21.5647	22.1928	20.2522	19.5731	20.5297
157b	28.9515	27.9971	29.7704	21.1228	20.4767	20.3361	18.9005	18.6281	19.1878
157c	30.9699	32.7271	32.6343	24.5917	23.7959	23.8599	25.022	26.5412	25.2075
157d	31.5046	33.9486	35.8781	37.9844	36.4558	39.0351	36.1418	33.722	36.4786
158a	24.6708	24.7446	24.7143	21.811	20.9757	21.5142	19.9953	20.6474	19.8489
158b	nd	nd	nd	31.5658	30.8338	31.7172	30.725	29.5015	21.5964
159a	23.0072	22.8416	22.627	21.8833	20.4496	20.4993	19.7301	19.6783	19.8754
159b	22.6888	22.3027	23.6596	18.747	18.582	18.6492	16.8949	16.5863	16.3348
159c	nd	31.2406	nd	nd	31.4804	nd	27.6482	27.7318	30.3125
160a	25.6127	24.2595	24.3903	22.6376	21.917	22.5819	20.3994	20.8597	20.6302
160b	23.25	22.547	22.4646	22.1965	21.9195	21.8702	20.1255	20.9611	20.4479
160c	27.5733	25.7817	26.2685	22.4543	23.173	22.7058	20.8139	20.989	21.4591
161	27.7492	27.3079	27.5277	22.7704	21.9916	22.7584	22.5068	22.2446	22.3436
162a	20.867	20.745	20.9592	19.4808	18.9198	18.9223	19.1817	18.525	19.3241
162b	31.1206	33.4802	37.7374	30.3168	31.8276	32.8734	29.3016	30.9834	30.4259
163	24.8901	25.4857	25.7332	23.5835	20.3152	20.7713	21.2145	18.4087	21.44
164a	27.4677	27.6183	28.6649	27.4063	27.4884	27.0596	24.6777	23.9613	24.6999
164b	26.4559	27.0381	27.3677	24.9284	25.6865	25.377	23.8974	24.6076	23.7629
164c	28.9726	27.8516	30.3279	30.0194	29.3116	29.5965	27.2448	27.6767	29.3628
165a	27.6125	26.8079	27.252	24.9748	24.9096	25.005	23.1972	23.4695	23.4169
165b	26.8025	25.0444	24.9432	22.8219	22.4673	22.4047	23.9757	23.5742	23.7813
166a	20.9	20.0211	19.6574	19.703	20.0766	19.7545	19.9871	20.1739	20.255
166b	23.3019	22.8416	22.789	19.828	20.4983	19.599	21.2634	20.5261	21.3266
166c	31.3879	nd	30.9787	29.4354	30.3672	35.5108	26.9054	27.7162	27.881
166d	34.5762	29.9253	30.896	28.4893	29.4229	29.8614	29.3959	29.617	31.2854
166e	30.4699	28.7775	28.889	32.1531	29.2666	28.9803	27.267	27.4076	27.3935
166f	28.8428	nd	31.2478	24.7089	25.9599	24.1943	24.3225	24.5209	24.6154
166g	30.4369	29.8995	30.4958	26.7822	27.4344	27.4848	26.9022	26.4476	27.125
167a	23.8682	22.8846	22.7681	20.8039	20.5804	20.5202	19.9962	21.9511	20.2244
167b	22.9763	22.9583	22.7529	20.8806	20.8208	21.1521	20.1246	20.3823	20.2565
167c	31.8753	31.511	33.8727	29.9304	28.6417	27.8712	24.2819	24.3788	24.6127
167d	28.9654	28.2795	27.6303	26.1884	25.5084	26.6043	27.996	26.9307	27.8356
168a	25.4199	24.5495	24.3057	19.2275	19.2471	19.1896	18.8338	19.2748	18.9581
168b	28.3103	27.8215	28.0839	29.5316	27.3453	26.9263	24.8	24.8581	24.4568
169a	26.0494	26.6003	26.7252	22.0272	20.9644	21.2793	21.108	21.2825	21.0734
169b	nd	32.6594	nd	23.0931	23.4195	23.1821	22.9205	22.6425	26.89
169c	30.7	31.3018	nd	36.7012	29.8768	31.619	30.4387	27.4606	29.9717
169d	31.4482	30.5511	41.9405	36.3102	31.6346	30.6399	30.3586	29.6865	34.087
169e	42.7476	31.212	30.2615	31.3003	30.6056	28.8961	30.2414	30.1611	31.8868
169f	36.4033	nd	32.0461	24.8283	24.5032	24.2769	25.1785	23.822	25.5484
169g	nd	42.3499	nd	nd	36.1961	41.5303	35.2094	38.1388	38.9061
169h	nd	32.429	nd	28.0551	27.1906	27.6808	27.262	26.7898	27.2733
169i	nd	33.4074	nd	31.4148	33.225	32.3904	32.5808	31.2784	32.7934
169j	36.6489	32.7045	36.7301	29.8441	30.1641	30.2767	31.186	29.7571	31.5904
169k	34.5997	31.8606	nd	28.8652	29.6321	28.666	29.3872	28.6854	29.7542
169l	nd	30.9485	33.6957	27.4126	27.548	26.7996	27.475	27.1067	27.9763
169m	nd	30.5854	31.2554	25.6718	25.7684	25.4868	26.7947	25.8145	27.5862
169n	34.2858	35.9474	40.9181	27.533	27.6461	26.7505	27.8738	26.9059	28.2947
170	24.3953	24.1076	24.3007	22.0093	21.9156	21.7673	21.9669	21.9457	22.5994
171a	24.7716	24.8291	25.3927	23.4481	23.587	23.5953	24.4599	24.2035	24.6596
171b	21.7171	21.797	22.2358	21.024	21.7689	21.2902	21.9169	21.3746	22.3116
171c	29.8349	26.3258	28.1491	26.6358	27.611	28.5853	27.6495	26.3836	27.8848
172a	33.7467	31.4056	31.7301	30.9928	28.2883	29.1623	27.271	29.6683	27.4405
172b	30.9271	30.4605	31.8227	26.9575	26.4458	27.3463	26.3115	25.8712	25.8369
172c	31.8148	30.4957	31.469	22.4754	21.8562	22.5054	23.7988	23.1792	24.1488
172d	32.3736	29.2698	31.6662	24.8977	23.7059	23.7758	22.9588	22.2377	23.5888
172e	28.4744	28.436	28.7123	28.007	26.628	26.8667	25.7612	25.0493	26.0614
173	36.7936	34.8459	38.2163	30.5922	30.5033	33.2858	31.3653	31.8829	32.3236
319a	27.2518	27.5528	27.4692	21.9082	20.9734	21.7053	20.8935	20.9296	20.9317
319b	23.1492	22.6322	23.1492	18.752	18.5208	18.6579	17.5115	17.856	17.5767
319c	26.0841	26.8603	27.423	24.0026	22.4923	23.4308	21.4274	20.3019	21.8421
390a	33.4444	34.1699	40.3626	30.8323	29.2391	30.4632	30.3273	28.9577	29.483
390b	26.6576	25.771	26.4073	21.5094	21.1314	20.5532	21.6687	21.0903	21.7467
391	30.9364	32.4116	32.3686	30.8399	28.9851	29.2416	27.5151	27.7416	27.9872
393a	31.1605	30.3843	32.0339	23.1405	23.2113	23.3803	23.7014	23.4344	24.1499
393b	32.8421	30.955	33.2022	26.4936	24.2808	25.3925	24.6451	23.4814	24.9687
394a	34.7051	33.7672	35.3049	29.7788	28.95	29.8431	28.1959	29.3122	28.9825
394b	24.8023	24.6201	25.5507	24.3363	24.2163	24.3527	23.9055	23.7037	24.5114
395a	37.69	30.2615	42.1346	28.3667	28.9167	29.9875	36.8565	29.7734	44.3326
395b	32.2802	nd	32.4342	38.9247	37.9025	42.8759	39.8322	40.9854	36.6254
395c	33.1724	33.7557	36.6163	28.8969	29.6904	30.841	29.7114	27.0959	31.7438
395d	32.624	33.2885	32.6529	27.8566	25.374	25.8553	27.6824	29.9224	28.4932
395e	41.8878	31.8537	38.8106	35.4156	33.1633	31.8388	32.2001	31.7193	34.7539
395f	31.8354	28.9136	29.2665	nd	32.2584	32.1437	43.7049	36.5924	nd
396a	28.7451	28.5632	29.8778	19.4368	19.1494	19.9219	19.5151	18.7026	19.9253
396b	7.16777	37.2968	39.8793	39.7274	39.7404	40.7763	39.52	39.9714	38.1082
397a	26.8969	26.202	25.6959	24.268	22.9531	23.7196	24.6421	23.3193	24.8936
397b	30.2933	30.4693	28.9945	nd	30.603	30.5135	27.8141	29.1922	28.9975
398a	25.4106	26.4098	27.5532	25.2347	24.2833	23.7347	23.2603	21.9232	23.5797
398b	20.4436	18.5469	18.3495	19.4517	19.4366	19.2707	17.0247	16.7565	17.3358
398c	22.8813	21.4556	21.7473	28.2649	22.533	25.454	21.4654	20.9523	21.7348
399a	31.3443	28.4147	29.2494	31.6123	37.7863	30.769	28.8364	28.6089	29.3251
399b	40.0489	38.5502	39.9607	40.6731	42.1749	nd	30.9546	31.2819	30.6779
399c	36.0912	30.3204	32.7491	31.5251	31.6218	33.6216	29.7966	27.7758	30.7575
399d	36.4652	30.5724	31.5468	38.7833	34.4592	44.2934	37.8345	39.8497	36.0609
399e	nd	30.7263	32.4649	nd	nd	nd	nd	nd	nd
399f	33.7987	38.6929	38.3844	nd	34.3124	44.4255	36.002	32.8739	41.7467
400	25.6606	24.862	25.3414	23.4933	22.296	22.2896	21.0979	20.7704	20.8178
401	26.5114	24.4195	25.9027	29.872	29.5727	28.2527	28.3418	28.4539	28.2936
402	26.6283	25.5723	25.6743	22.3494	21.8332	21.9332	21.7553	21.2867	21.5964
403	25.8669	24.4627	24.6954	22.0557	21.7103	21.4016	20.5421	20.5299	20.5307
404	35.4944	34.2209	36.9049	41.2055	38.842	36.6453	37.3199	41.0569	39.2507
405a	31.8688	31.3605	32.1183	30.7889	32.8592	31.9291	30.6062	30.3308	30.3125
405b	29.6072	28.2022	28.7059	30.1654	29.7641	28.7209	29.2663	29.9013	30.3861
405d	28.6379	28.5528	27.6703	29.8685	30.2522	30.3147	28.6994	29.0894	30.8288
406	30.3744	30.7199	33.3038	32.7255	32.4215	33.5011	31.5565	32.5926	34.8374
407	nd	nd	nd	nd	40.5807	nd	nd	nd	nd
408	23.1761	21.9689	21.8208	20.4908	19.7601	20.7776	18.8567	18.6858	18.6524
413	28.9268	28.5177	28.5558	24.3811	23.8518	24.0784	24.5412	24.4192	24.5128
414	25.3337	24.9933	24.8006	22.9962	22.9155	22.321	19.8727	20.1256	19.9029
415	27.1871	26.6786	27.3064	25.9063	25.8282	24.8151	23.9404	23.3852	23.9552
416	24.7313	25.1771	25.532	21.7812	21.5146	22.1949	22.0376	22.43	22.7235
417	31.6746	29.5575	32.7885	33.4432	31.7858	31.7858	32.7506	31.4157	nd
418	nd	30.8567	31.8151	29.3211	29.418	28.9839	28.6757	28.7079	27.6976
419	23.3557	23.1123	23.1691	21.3547	20.8285	21.5937	20.473	19.8364	20.6836
420	21.4233	21.6406	21.821	20.9893	20.7745	20.9539	22.2672	22.7144	22.2754
426	42.1498	38.9922	nd	nd	44.2141	32.5192	39.1503	36.4973	nd
447a	28.3801	27.8367	28.2474	24.9576	24.5291	24.6275	24.539	24.4327	25.2702
447b	30.3765	29.4397	29.833	26.3353	26.7915	26.7347	26.2611	25.6834	26.6829
447c	43.3347	nd	32.4014	25.9539	24.9627	25.8885	26.8135	26.9305	27.57
472	25.4885	25.3407	25.7677	23.1823	20.4463	22.6409	20.0179	20.7449	20.5105
771	30.3212	31.6306	32.9526	28.2119	28.057	29.5184	27.3352	27.9198	28.3209
773	29.3349	29.4147	30.5382	25.7506	24.7941	24.4032	26.934	25.8288	27.2271
774	35.7534	30.9349	33.8652	32.3418	32.4585	31.0104	27.3348	28.9519	28.5116
775	24.3211	23.6837	23.9537	18.3322	18.1401	17.919	18.9759	18.6342	18.9293
776	nd	nd	31.8657	34.741	nd	33.7854	nd	nd	34.5192
777	26.8287	26.6748	27.1991	24.3596	24.5037	24.195	22.1513	23.619	22.516
778	nd	31.9631	32.8435	31.7368	30.6972	30.7826	27.4789	28.6881	26.6607
779	25.7552	24.7957	24.7345	21.5252	21.5043	21.4229	21.015	20.9451	21.233
780	31.7877	30.6415	30.3749	nd	nd	nd	nd	29.7522	28.7638
781	28.6241	28.04	28.1426	26.5111	25.2528	25.8476	23.7978	23.8389	24.3216
782	25.4421	24.9632	24.8093	22.7777	23.4189	23.4576	23.3567	23.6042	23.5902
783	37.6881	30.6503	32.6463	32.0693	33.8598	34.6234	33.5427	36.4676	35.4836
822	27.1059	25.4158	25.5346	23.6862	22.4759	23.0134	20.7503	20.2015	20.9713
823	27.2403	28.3161	27.6951	25.2702	24.521	24.5406	24.0497	24.0605	24.2767
824	20.2117	20.5788	21.3224	17.9823	17.6304	17.7681	18.2431	17.64	18.2845
825	23.3804	24.3137	24.6636	23.1759	24.2096	23.737	24.3117	25.6942	24.3835
826	25.2091	25.3691	26.307	25.5347	26.0933	25.9845	25.9267	24.5429	26.4602
827	30.4113	26.7908	26.0234	26.2711	26.8182	26.5941	21.2984	23.3024	21.4689
828	25.2827	25.9002	26.1183	22.8912	22.3402	22.5849	25.415	22.9027	22.7071
829	33.5843	28.8843	30.3354	29.8725	29.9979	29.5911	26.8066	25.7407	27.0712
830	24.9713	24.998	24.5794	22.6414	22.9303	22.6025	20.2642	21.4427	20.5686
831	37.829	37.3295	37.2451	41.0472	38.7194	37.7755	37.313	36.6667	38.2772
832	nd	29.6516	32.5237	nd	nd	31.8488	nd	nd	24.5114
833	nd	nd	nd	40.0356	37.5065	39.0643	36.212	nd	44.3326
834	25.4518	25.6826	25.488	22.6667	21.2287	20.7998	19.4326	19.5405	19.4128
835	34.2897	33.032	33.7161	27.969	28.5655	31.5471	30.0841	29.9345	29.8575
836	nd	31.7725	31.9086	33.7037	32.8338	nd	33.2165	32.5709	31.7739
837	nd	32.8912	nd	34.3173	34.3984	34.8736	30.8731	30.6166	30.6676
838	24.1296	24.8192	24.4296	23.567	22.6095	23.5304	22.0004	21.9378	22.5917
839	29.1539	28.1397	29.5105	29.9719	29.9431	29.324	28.7068	28.3826	30.0038
840	24.4641	24.7443	25.1045	21.3694	21.4512	22.4713	21.9975	21.9833	22.0251
841	28.3402	29.8118	30.3472	27.5143	27.6684	27.6804	26.6998	27.1377	26.8454
842	36.2296	42.2015	39.8677	35.4106	37.6242	nd	35.4717	34.4789	39.8299
843	37.1954	31.2403	35.6827	31.046	31.3509	32.3806	32.7133	30.4137	33.1427
844	31.5998	28.482	30.328	27.9697	28.1296	29.6046	27.4456	27.8392	27.6976
845a	42.828	29.7814	nd	28.2026	27.5615	28.1395	27.7278	28.5151	27.9685
845b	nd	nd	nd	nd	nd	nd	nd	nd	nd
846	27.3649	26.6685	26.582	25.2587	24.7801	24.9004	23.6764	23.8809	23.6524
847	37.9218	39.4673	43.3263	29.8062	29.5493	31.8483	28.3228	nd	28.7638
848	29.0772	28.2404	28.3313	26.2685	25.1876	25.3774	24.5788	24.2591	24.7202
849	41.3928	42.1166	nd	30.2538	29.2821	29.992	33.0801	33.251	30.8229
850	22.7966	23.4579	23.3789	19.493	19.3449	19.0563	19.2154	18.7796	19.008
851	nd	30.209	30.6714	37.8457	31.7954	31.2547	32.4734	33.0335	32.7517
852	30.2723	29.8965	30.0605	31.495	29.2801	28.6525	26.4107	26.7204	27.1377
853	28.4593	28.1036	28.0165	26.3544	25.8105	25.6748	25.8251	25.6595	26.4153
854a	32.8395	35.9519	33.388	nd	36.2159	44.247	33.0149	35.4222	37.4882
854b	32.0844	29.7186	36.7182	30.7569	30.5757	35.0836	30.7612	27.6289	28.3004
854c	41.8797	34.9125	32.6575	5.96518	44.7997	37.561	31.283	39.8109	31.745
854d	33.1968	29.249	30.2788	30.7348	29.2839	30.8422	28.6281	28.5507	29.5065
855	27.6491	25.2162	27.2058	30.6504	29.9711	30.6974	29.8203	28.6163	30.7875
856	28.894	26.6305	27.4336	28.1178	27.9077	27.8003	27.0032	27.1449	26.8808
857	28.3443	25.6103	24.7459	26.5906	22.984	24.9849	21.4654	21.9741	21.7298
858	22.5343	22.3455	23.258	23.7591	24.2353	23.5038	23.9116	23.7425	24.4615
859	36.8027	37.1991	nd	nd	nd	36.598	33.8961	34.0847	41.7467
860	21.5621	21.5584	21.5475	19.9083	18.4325	19.0454	18.1942	17.5083	18.8794
861	29.7194	29.2327	28.913	28.1396	27.5878	27.6493	27.7834	26.6301	28.5476
862	32.5492	32.5267	35.1812	30.3146	28.4901	29.3328	28.4565	27.6978	28.2981
863	19.1984	19.2367	19.3361	16.5239	16.7215	16.7692	16.3919	16.2281	16.6925
864	31.827	30.5317	31.4748	30.4236	30.6657	30.7043	27.9067	27.2623	27.991
865	26.7851	26.5479	26.8761	25.43	24.6866	24.9595	23.5207	23.4661	23.8531
866	35.7427	31.3127	32.6051	30.3023	31.1633	32.1988	31.1714	30.248	30.9315
867	nd	nd	nd	nd	nd	nd	nd	20.1303	nd
868	nd	36.2406	nd	32.6236	32.1924	34.5962	nd	39.6778	34.9613
869	34.0185	31.6962	33.1857	nd	41.3707	nd	35.6201	35.4743	36.9283
870	43.1569	nd	44.2571	42.3482	34.7854	41.2129	35.6941	35.926	39.2458
1886	30.3857	32.2979	31.2572	28.339	26.7187	27.0034	25.4846	24.9461	25.4822
1887	nd	44.6934	30.0885	32.1248	34.2348	37.9024	42.08	30.7393	42.1867
1888	28.3563	27.7222	29.0189	26.722	25.6131	27.0528	25.1807	24.2611	25.1798
2111a	39.279	43.1137	nd	nd	nd	nd	31.967	32.0201	31.967
2111b	31.3996	29.7748	nd	40.2391	30.7484	42.1611	27.342	26.4501	28.9637
2112	27.7804	27.1329	27.5516	27.2048	24.4135	23.8582	20.9072	21.617	21.5303
