# Supplementary material for: MicroRNAs Are Intensively Regulated during Induction of Somatic Embryogenesis in Arabidopsis
Source: Front Plant Sci. 2017 Jan 23;8:18. doi: 10.3389/fpls.2017.00018 (PMC5253390; doi:10.3389/fpls.2017.00018)
Supplement: Supplementary file 2 [file Table2.XLSX]

## Sheet: Table S2
Table S2. MIR transcripts (bold letters) of the significantly modulated expression (FC ≥ 2) in the SE culture of Col-0. DDCT values based on CT value outliers were disregarded in further calculations. FC: Fold change values calculated using 2^(-∆∆CT), the average and SD values and were displayed.
∆CT values were calculated as (sample CT - reference CT); FC: Fold change values were calculated using 2^(-∆∆CT), the average values were displayed.
MIR	ΔCT									FCh						t-test
	0d			5d			10d			5d-0d		10d-0d		10d-5d
	1st BR	2nd BR	3rd BR	1st BR	2nd BR	3rd BR	1st BR	2nd BR	3rd BR	average	SD	average	SD	average	SD	5d-0d	10d-0d	10d-5d
156a	1.7457	0.528167	0.935985	2.50305	2.5657	2.91616	3.41077	3.46294	2.91782	0.362874	0.19813	0.233093	0.0938977	0.689596	0.267829	0.049	0.049	0.049
156b	16.1137	16.5213	18.3355	12.797	17.9721	21.6534	15.2958	17.0947	18.6263	3.47673	5.61978	1.08409	0.592253	3.38869	4.20794	0.872	0.827	0.827
156c	8.58897	6.83602	7.98931	8.65401	8.27452	9.42373	6.05847	7.25899	6.84924	0.564956	0.338585	2.90918	2.58899	4.67413	2.29753	0.126	0.275	0.049
156d	22.1089	19.342	21.54	23.5955	21.6341	23.5581	18.1952	18.0626	19.0055	0.269304	0.0787651	7.76392	6.54786	25.8629	15.3132	0.126	0.049	0.049
156e	11.691	9.59406	13.2026	15.4172	13.5309	12.0894	10.546	9.9908	9.98289	0.768044	1.20832	4.09562	4.57877	15.0689	12.8306	0.126	0.512	0.049
156f	11.8262	8.84899	14.0995	14.5182	15.9689	14.4205	15.9555	14.7952	16.3612	0.320814	0.42193	0.0939643	0.101306	0.961876	1.12193	0.049	0.049	0.275
156g	15.7533	10.4464	13.3219	20.0569	17.0168	21.553	14.5006	12.2137	15.8709	0.0214956	0.0254919	0.949167	1.24314	42.1064	12.4723	0.049	0.512	0.049
156h	4.93113	3.69585	7.0756	11.6972	9.72909	10.0899	11.2906	10.7865	10.6755	0.0494081	0.0644691	0.0339965	0.0420522	0.824162	0.444123	0.049	0.049	0.512
157a	10.0598	11.0108	10.6551	5.25114	4.65115	5.30833	3.25674	2.83086	3.25178	50.2796	28.292	190.319	91.011	3.89197	0.32423	0.049	0.049	0.049
157b	9.34671	8.05946	10.1008	4.34244	3.56322	3.45156	1.90508	1.88586	1.90982	51.6782	42.4376	179.417	110.127	3.84212	1.37098	0.049	0.049	0.049
157c	11.3651	12.7894	12.9646	7.81128	6.88239	6.97538	8.0266	9.7989	7.92949	45.0919	28.9337	16.9508	13.759	0.503319	0.364623	0.049	0.049	0.049
157d	11.8999	14.0109	16.2085	21.2041	19.5423	22.1506	19.1463	16.9798	19.2007	0.0131562	0.0103755	0.0866637	0.0693572	5.9325	1.78192	0.049	0.049	0.049
158a	5.06608	4.80696	5.04465	5.03065	4.06221	4.62965	2.99989	3.90516	2.57097	1.34462	0.325562	3.87026	1.86349	3.12242	1.73893	0.1266	0.049	0.049
158b
159a	3.40243	2.90395	2.95733	5.1029	3.53606	3.61477	2.7347	2.93601	2.59739	0.528973	0.191722	1.28332	0.305276	2.90099	1.97535	0.049	0.126	0.049
159b	3.08404	2.36506	3.98996	1.96657	1.66854	1.76467	-0.100528	-0.155931	-0.943117	2.8221	1.62886	15.127	13.461	4.75513	1.57364	0.049	0.049	0.049
159c
160a	6.00798	4.32184	4.72069	5.85723	5.00351	5.69736	3.404	4.11747	3.35229	0.747249	0.319525	3.27122	2.53502	4.13512	1.99046	0.512	0.049	0.049
160b	3.64519	2.60936	2.79499	5.41616	5.00601	4.98571	3.13004	4.21886	3.16991	0.233986	0.0531532	0.842665	0.554187	3.37454	1.58094	0.049	0.275	0.049
160c	7.96849	5.84407	6.59887	5.67396	6.25947	5.82128	3.81843	4.24673	4.18116	2.45667	2.17526	8.70764	7.91947	3.59042	0.459934	0.126	0.049	0.049
161	8.14445	7.37028	7.85809	5.99003	5.07813	5.87393	5.51131	5.50235	5.06563	4.43535	0.470992	5.59398	1.72199	1.29664	0.509907	0.049	0.049	0.275
162a	1.26225	0.807319	1.28956	2.70043	2.00631	2.03777	2.18627	1.78277	2.04616	0.466651	0.116311	0.542504	0.0437561	1.19666	0.218433	0.049	0.049	0.827
162b	11.5159	13.5425	18.0677	13.5364	14.9141	15.9889	12.3061	14.2411	13.148	1.61925	2.25757	10.4877	17.1309	3.70164	3.02241	0.827	0.827	0.126
163	5.28536	5.54805	6.06358	6.80311	3.40173	3.88684	4.2191	1.66643	4.16205	3.09917	2.38199	6.85655	6.87609	3.38396	2.58529	0.512	0.049	0.827
164a	7.86297	7.68068	8.99524	10.6259	10.5749	10.1751	7.68223	7.219	7.42193	0.241072	0.173596	1.82882	1.00082	8.22476	1.80767	0.049	0.126	0.049
164b	6.85115	7.10048	7.698	8.14799	8.77303	8.49247	6.90194	7.86533	6.48498	0.432424	0.133257	1.29071	0.909581	2.75625	1.12286	0.049	0.827	0.049
164c	9.36786	7.91401	10.6583	13.239	12.3981	12.712	10.2494	10.9344	12.0849	0.117959	0.107085	0.346015	0.21098	4.08175	3.39826	0.049	0.126	0.049
165a	8.00774	6.87026	7.5824	8.19445	7.9961	8.12053	6.20178	6.7272	6.13893	0.675169	0.21051	2.44019	1.22043	3.44626	0.89775	0.512	0.049	0.049
165b	7.19769	5.10672	5.27356	6.04152	5.5538	5.52016	6.98028	6.8319	6.50336	1.26835	0.833434	0.630492	0.465	0.479958	0.0590946	0.512	0.512	0.049
166a	1.29527	0.0835095	-0.0122783	2.92262	3.16307	2.87004	2.99164	3.4316	2.97702	0.192533	0.113909	0.177565	0.11429	0.903993	0.0651193	0.049	0.049	0.275
166b	3.69715	2.90393	3.11937	3.04762	3.58483	2.71446	4.26798	3.78379	4.04866	1.17214	0.490402	0.580587	0.0807482	0.565655	0.265093	0.512	0.049	0.049
166c	11.7831		11.309	12.655	13.4537	18.6263	9.91	10.9739	10.6031	0.27635	0.381951	1.76502	1.83507	90.8146	146.66	0.083	0.083	0.049
166d	14.9715	9.98766	11.2264	11.709	12.5093	12.9769	12.4004	12.8747	14.0075	3.35591	5.40477	2.07435	3.34982	0.628344	0.143594	0.512	0.512	0.512
166e	10.8651	8.83984	9.21932	15.3728	12.3531	12.0958	10.2715	10.6653	10.1155	0.0892398	0.0461308	0.776147	0.647356	13.8312	17.753	0.049	0.512	0.049
166f	9.23806		11.5781	7.92856	9.04637	7.3098	7.32703	7.77862	7.33747	10.8746	11.8738	7.55659	10.0054	1.63539	0.720724	0.083	0.083	0.512
166g	10.8322	9.96185	10.8262	10.0018	10.5209	10.6003	9.90675	9.70529	9.84702	1.20879	0.550736	1.68839	0.429126	1.50458	0.379816	0.512	0.049	0.049
167a	4.26341	2.947	3.09845	4.02348	3.66694	3.63566	3.00079	5.20885	2.94641	0.825721	0.310346	1.23966	1.10105	1.3292	0.87906	0.512	0.827	0.512
167b	3.37156	3.02063	3.08326	4.10018	3.90734	4.26763	3.12917	3.64003	2.97851	0.528116	0.0824718	0.969734	0.281279	1.86919	0.625106	0.049	0.827	0.049
167c	12.2706	11.5734	14.203	13.15	11.7282	10.9867	7.28646	7.63658	7.33477	3.57864	4.95293	54.5978	54.5099	29.2816	25.1658	0.512	0.049	0.049
167d	9.36068	8.34183	7.96067	9.40799	8.59488	9.71982	11.0006	10.1884	10.5576	0.700761	0.356875	0.254739	0.080371	0.407479	0.131657	0.126	0.049	0.049
168a	5.8151	4.61188	4.63607	2.44712	2.33356	2.3051	1.8384	2.53257	1.68011	6.73563	3.10919	9.24305	5.90034	1.31275	0.382538	0.049	0.049	0.512
168b	8.70558	7.88383	8.4142	12.7512	10.4318	10.0418	7.80457	8.11586	7.17887	0.185054	0.132094	1.69106	0.766816	14.3642	14.3129	0.049	0.126	0.049
169a	6.4446	6.66269	7.05551	5.2468	4.05089	4.39477	4.11256	4.54019	3.7954	4.91004	2.2681	6.32342	2.84127	1.47415	0.742173	0.049	0.049	0.512
169b		12.7217		6.31272	6.50597	6.29763	5.92509	5.90021	9.612	81.7236	6.42404	37.7075	65.2959	0.976853	0.766395	0.179	0.179	0.512
169c	11.0953	11.3642		19.9208	12.9633	14.7345	13.4433	10.7183	12.6937	0.166136	0.231835	0.587089	0.852304	32.6558	48.8938	0.083	0.563	0.126
169d	11.8435	10.6135	22.2709	19.5298	14.7211	13.7554	13.3632	12.9442	16.809	122.005	211.265	14.8739	25.2883	25.128	40.4847	0.512	0.512	0.275
169e	23.1428	11.2744	10.5919	14.52	13.6921	12.0116	13.2459	13.4189	14.6088	131.684	113.761	332.263	326.793	1.26405	1.12756	0.512	0.512	0.827
169f	16.7985		12.3765	8.04788	7.58966	7.39237	8.18306	7.07977	8.27048	154.127	240.064	136.476	147.046	0.780238	0.564009	0.083	0.083	0.512
169g		22.4122			19.2826	24.6458	18.214	21.3965	21.6281	3.25078	4.79065	0.673969	1.16734	3.06059	4.37419	1	0.179	0.563
169h		12.4914		11.2747	10.2771	10.7963	10.2666	10.0476	9.99534	1.54718	2.67896	1.81416	3.14066	1.11944	0.650897	0.179	0.179	0.049
169i		13.4697		14.6344	16.3115	15.5059	15.5854	14.5362	15.5154	0.0465177	0.0805184	0.159178	0.275668	1.50323	1.72247	0.179	0.179	0.827
169j	17.0441	12.7669	17.0605	13.0637	13.2506	13.3922	14.1906	13.0148	14.3124	9.73756	7.96303	4.92933	3.54879	0.71603	0.402029	0.512	0.512	0.512
169k	14.9949	11.9229		12.0848	12.7186	11.7815	12.3918	11.9431	12.4762	2.69766	4.18326	2.35416	3.26083	0.878302	0.738557	0.563	1	0.827
169l		11.0108	14.0261	10.6322	10.6345	9.91512	10.4796	10.3644	10.6983	6.19251	9.623	3.86881	5.40176	0.740162	0.410041	0.083	0.083	0.827
169m		10.6478	11.5857	8.89138	8.85489	8.60228	9.79927	9.07218	10.3082	3.792	3.96348	1.80199	1.58421	0.57253	0.27746	0.083	0.083	0.049
169n	14.681	16.0098	14.2398	10.7526	10.7326	9.86595	10.8784	10.1637	11.0167	24.9123	12.3204	424.628	673.928	0.763803	0.624892	0.049	0.049	0.275
170	4.79049	4.16995	4.6311	5.22889	5.00205	4.88282	4.9715	5.2034	5.3214	0.713187	0.140735	0.663451	0.200384	0.934304	0.235466	0.049	0.049	0.512
171a	5.16682	4.89143	5.72301	6.66769	6.67346	6.71078	7.46447	7.46122	7.3816	0.382791	0.109747	0.229524	0.0775356	0.594341	0.029333	0.049	0.049	0.049
171b	2.11234	1.85935	2.56613	4.24366	4.85544	4.40569	4.92145	4.63236	5.03362	0.210998	0.0784689	0.156596	0.021044	0.813153	0.306837	0.049	0.049	0.126
171c	10.2301	6.38819	8.47945	9.8554	10.6975	11.7008	10.6541	9.64129	10.6069	0.484741	0.703634	0.359707	0.339694	1.59631	0.88502	0.126	0.126	0.275
172a	14.142	11.468	12.0605	14.2124	11.3748	12.2778	10.2756	12.9261	10.1625	0.95974	0.103486	6.22521	7.43234	6.66289	7.75394	0.827	0.275	0.275
172b	11.3224	10.5229	12.153	10.1772	9.53231	10.4618	9.31601	9.12893	8.55891	2.47605	0.662061	6.24068	5.10146	2.29286	1.27693	0.049	0.049	0.049
172c	12.21	10.5581	11.7993	5.69503	4.94272	5.6209	6.80337	6.4369	6.87089	70.9676	21.254	30.091	12.5126	0.413088	0.054795	0.049	0.049	0.049
172d	12.7688	9.33221	11.9966	8.11733	6.7924	6.89125	5.96337	5.49547	6.31085	21.7903	14.594	59.2039	49.2393	2.80092	1.5073	0.049	0.049	0.049
172e	8.86962	8.49838	9.04265	11.2266	9.71445	9.98225	8.76579	8.30703	8.78339	0.382343	0.168328	1.13777	0.0612202	3.48451	1.75917	0.049	0.275	0.049
173	17.1888	14.9083	18.5467	13.8118	13.5897	16.4013	14.3699	15.1406	15.0456	5.76918	4.11585	6.41	5.2653	1.19322	1.19492	0.126	0.275	0.512
319a	7.64701	7.61519	7.79958	5.1278	4.05992	4.82079	3.89809	4.18735	3.65377	8.45718	3.0522	13.9692	3.49959	1.83538	0.798229	0.049	0.049	0.126
319b	3.54443	2.69455	3.47958	1.97159	1.60733	1.77344	0.516078	1.11373	0.298714	2.78747	0.5918	6.73957	3.27772	2.30994	0.78136	0.049	0.049	0.049
319c	6.47935	6.92263	7.7534	7.22224	5.57876	6.54631	4.43199	3.55966	4.56415	1.81486	1.06046	7.84779	3.2692	4.97387	1.684	0.126	0.049	0.049
390a	13.8396	14.2323	20.6929	14.0519	12.3256	13.5787	13.3319	12.2154	12.205	47.7188	78.6698	121.495	55.7032	1.77264	0.763779	0.126	0.049	0.126
390b	7.05285	5.83335	6.73767	4.72899	4.21794	3.66871	4.67324	4.34805	4.46869	5.48746	2.69621	4.27451	1.29154	0.842506	0.240573	0.049	0.049	0.512
391	11.3316	12.4739	12.6989	14.0596	12.0715	12.3571	10.5197	10.9994	10.7092	0.913325	0.660804	2.8354	1.1091	5.62242	5.2289	0.827	0.049	0.049
393a	11.5557	10.4467	12.3643	6.36011	6.29783	6.49584	6.70594	6.69217	6.87193	37.6025	20.3586	29.1159	15.7617	0.77274	0.0131519	0.049	0.049	0.049
393b	13.2373	11.0173	13.5325	9.71323	7.36733	8.50804	7.64969	6.73915	7.69078	18.8684	11.8583	41.6141	19.7854	2.49593	1.46256	0.049	0.049	0.275
394a	15.1004	13.8295	15.6353	12.9984	12.0365	12.9586	11.2004	12.57	11.7045	4.71735	1.50966	10.8573	7.33103	2.18446	1.40404	0.0499	0.049	0.126
394b	5.19754	4.6825	5.88107	7.55594	7.30284	7.46823	6.91008	6.96141	7.23345	0.230154	0.0903772	0.30094	0.092867	1.33614	0.202997	0.049	0.049	0.049
395a	18.0853	10.3239	22.4649	11.5863	12.0032	13.103	19.861	13.0312	27.0547	249.585	356.555	0.162231	0.125506	0.164563	0.282186	0.512	0.512	0.126
395b	12.6754		12.7645	22.1444	20.989	25.9914	22.8368	24.2431	19.3474	0.000757715	0.000924062	0.00376834	0.00578716	33.5787	57.534	0.083	0.083	0.827
395c	13.5676	13.8181	16.9466	12.1165	12.7769	13.9565	12.716	10.3536	14.4658	4.24581	3.22161	6.14182	4.64247	2.24217	2.70361	0.275	0.275	0.827
395d	13.0193	13.3508	12.9833	11.0763	8.46045	8.97083	10.687	13.1802	11.2152	16.5474	10.9116	3.18919	1.96422	0.519576	0.689748	0.049	0.275	0.126
395e	22.283	11.9161	19.1409	18.6352	16.2498	14.9543	15.2047	14.977	17.476	10.2642	9.2901	46.1448	77.0902	4.45756	5.59088	0.512	0.512	0.827
395f	12.2306	8.97601	9.59683		15.3449	15.2592	26.7095	19.8501		0.0159225	0.00540617	258.115	447.068	0.0440342		0.083	0.083	0.121
396a	9.14034	8.62552	10.2082	2.65646	2.23589	3.03738	2.51967	1.96033	2.64737	105.811	33.2672	129.569	51.3283	1.20677	0.105526	0.049	0.049	0.275
396b	-12.437	17.3592	20.2096	22.947	22.8269	23.8918	22.5246	23.2291	20.8302	0.044366	0.0294705	0.370667	0.222498	3.48191	4.22497	0.049	0.049	0.275
397a	7.29211	6.26441	6.02628	7.48764	6.03955	6.83508	7.6466	6.57704	7.61559	0.870923	0.298911	0.639882	0.266597	0.722266	0.159384	0.512	0.126	0.275
397b	10.6886	10.5317	9.32487		13.6895	13.629	10.8187	12.4499	11.7196	0.0813329	0.0434338	0.456174	0.39804	3.059	0.986572	0.083	0.049	0.083
398a	5.80586	6.47218	7.88355	8.45429	7.3698	6.85022	6.26487	5.1809	6.30173	0.914336	0.998671	2.05614	1.1826	3.52778	1.78854	0.275	0.275	0.049
398b	0.838798	-1.3907	-1.32016	2.67128	2.52307	2.3862	0.0292695	0.0142163	0.0578635	0.141246	0.0209493	0.838342	0.791812	5.65199	0.610847	0.049	0.512	0.049
398c	3.27656	1.51796	2.07769	11.4846	5.61951	8.56952	4.47	4.21002	4.45681	0.0343937	0.0235755	0.261409	0.153438	49.7513	69.277	0.049	0.049	0.049
399a	11.7396	8.4771	9.5798	14.8319	20.8728	13.8845	11.841	11.8667	12.0472	0.056011	0.0587181	0.402786	0.460398	175.232	293.538	0.049	0.049	0.049
399b	20.4441	18.6126	20.291	23.8928	25.2614		13.9591	14.5396	13.4	0.050779	0.0277186	75.0322	52.4646	1333.4	502.664	0.083	0.049	0.083
399c	16.4865	10.3827	13.0794	14.7447	14.7083	16.7371	12.8012	11.0335	13.4795	1.15783	1.89367	4.75293	7.0247	8.72686	4.52044	0.275	0.827	0.049
399d	16.8604	10.6348	11.8771	22.0029	17.5457	27.4089	20.8391	23.1074	18.7829	0.0122139	0.0145431	0.0239825	0.0344072	132.449	227.452	0.049	0.049	0.827
399e
399f	14.194	18.7553	18.7147		17.3989	27.541	19.0065	16.1316	24.4688	1.2813	1.80892	2.07249	3.5428	5.40888	4.24503	0.563	0.27	0.563
400	6.05589	4.92434	5.67176	6.71295	5.38247	5.40512	4.10246	4.02816	3.53982	0.85503	0.304973	3.37236	1.33339			0.827	0.049	0.049
401	6.90662	4.4819	6.23309	13.0916	12.6592	11.3681	11.3463	11.7117	11.0156	0.0152189	0.0125663	0.0296921	0.0205311	2.18595	1.06155	0.049	0.049	0.049
402	7.02352	5.63465	6.00463	5.56904	4.91974	5.04873	4.75986	4.54447	4.31848	2.10725	0.568413	3.38302	1.34417	1.56941	0.240413	0.049	0.049	0.049
403	6.26219	4.5251	5.02577	5.27533	4.79684	4.51711	3.54664	3.78758	3.25271	1.41097	0.57686	3.8845	2.48367	2.57647	0.66796	0.512	0.049	0.049
404	15.8896	14.2833	17.2352	24.4251	21.9285	19.7608	20.3245	24.3146	21.9727	0.0604554	0.0980587	0.0282259	0.0240187	5.8545	9.78771	0.049	0.049	0.827
405a	12.264	11.4228	12.4487	14.0085	15.9457	15.0446	13.6108	13.5885	13.0346	0.169114	0.127506	0.42743	0.223658	3.48963	1.95933	0.049	0.049	0.049
405b	10.0025	8.26455	9.03629	13.3851	12.8506	11.8364	12.2709	13.1591	13.1082	0.0936988	0.0510078	0.100215	0.0938584	1.1288	0.918461	0.049	0.049	0.827
405d	9.03312	8.61519	8.00062	13.0881	13.3387	13.4302	11.7039	12.3471	13.5508	0.0404054	0.0186119	0.0845468	0.0683223	1.83946	0.854978	0.049	0.049	0.512
406	10.7697	10.7822	13.6341	15.9451	15.508	16.6166	14.561	15.8503	17.5595	0.0639971	0.0543886	0.0559517	0.0228648	1.30634	1.13698	0.049	0.049	0.827
407
408	3.57137	2.03132	2.15118	3.71047	2.84659	3.89314	1.86124	1.94351	1.37444	0.591784	0.30524	2.01597	1.13525	3.73458	1.93366	0.1266	0.049	0.049
413	9.32208	8.58007	8.88613	7.60073	6.93826	7.19392	7.54573	7.67696	7.23484	3.21652	0.0893909	2.81228	0.828251	0.870057	0.236867	0.049	0.049	0.275
414	5.72897	5.05565	5.13094	6.21585	6.00198	5.43655	2.87723	3.38333	2.62494	0.68054	0.147868	5.36213	2.03446	7.75959	2.08778	0.126	0.049	0.049
415	7.58235	6.74094	7.63675	9.12593	8.91472	7.93057	6.94497	6.64295	6.67728	0.460134	0.313889	1.52346	0.438036	3.91585	1.33491	0.049	0.126	0.049
416	5.12659	5.23949	5.86234	5.00083	4.60107	5.3104	5.04217	5.6877	5.44554	1.37125	0.246826	1.04272	0.301387	0.784396	0.273249	0.275	0.827	0.126
417	12.0699	9.61991	13.1189	16.6628	14.8723	14.9013	15.7551	14.6735		0.119454	0.14849	0.0539235	0.0336756	1.51191	0.514944	0.049	0.083	0.563
418		10.919	12.1455	12.5407	12.5045	12.0994	11.6802	11.9656	11.988	0.455282	0.526858	0.533243	0.559125	1.44957	0.367692	0.248	1	0.049
419	3.7509	3.17472	3.49946	4.57429	3.91496	4.70924	3.47752	3.09408	3.40564	0.532028	0.0879489	1.11111	0.0846033	2.12456	0.351192	0.049	0.275	0.049
420	1.81852	1.70292	2.15138	4.2089	3.86102	4.06935	5.2718	5.97213	4.99741	0.22647	0.037006	0.0940792	0.0436754	0.411901	0.158008	0.049	0.049	0.049
426	22.545	19.0545			27.3006	15.6347	22.1548	19.755				0.97531	0.348259	186.829		1	1	1
447a	8.77535	7.89906	8.57778	8.17726	7.6156	7.743	7.54359	7.69041	7.99225	1.5048	0.283341	1.66825	0.613886	1.11411	0.382644	0.126	0.126	0.512
447b	10.7718	9.50206	10.1634	9.5549	9.87798	9.85023	9.26564	8.94113	9.40493	1.44582	0.796633	2.00246	0.733788	1.49932	0.366139	0.512	0.049	0.049
447c	23.7299		12.7318	9.17351	8.04924	9.00403	9.81802	10.1882	10.2921	36.0204	7.32054	42.0533	62.082	0.425423	0.206793	0.083	0.083	0.049
472	5.88376	5.40311	6.09805	6.4019	3.53279	5.75641	3.02241	4.00259	3.23256	1.87387	1.56948	5.73157	2.67744	5.62675	4.84369	0.827	0.049	0.126
771	10.7165	11.6929	13.283	11.4315	11.1435	12.6339	10.3397	11.1775	11.043	1.21362	0.526075	2.48395	1.9411	2.04015	1.02089	0.827	0.275	0.126
773	9.73015	9.47711	10.8685	8.97024	7.88063	7.5187	9.93851	9.08657	9.94915	4.97091	4.57311	1.3559	0.514373	0.376703	0.170069	0.049	0.827	0.049
774	16.1486	10.9973	14.1955	15.5614	15.545	14.1259	10.3394	12.2096	11.2337	0.864849	0.747088	21.4319	30.2247	18.2805	16.5464	0.827	0.275	0.049
775	4.71633	3.74603	4.28406	1.55182	1.22656	1.03451	1.98045	1.89196	1.65132	8.07022	2.04167	5.49296	1.64236	0.675198	0.0596782	0.049	0.049	0.049
776			12.196	17.9606		16.9009			17.2412	0.0383426		0.676762	0.559865	0.789882		0.1266	1	1
777	7.2239	6.73713	7.52941	7.57924	7.5902	7.31052	5.15587	6.87677	5.23808	0.833043	0.308343	3.33198	2.12859	3.73663	1.9061	0.126	0.126	0.049
778		12.0255	13.1739	14.9564	13.7837	13.898	10.4834	11.9458	9.38276	0.450477	0.21902	4.96695	7.70534	16.217	10.9534	0.083	0.083	0.049
779	6.15043	4.85805	5.06484	4.74482	4.59078	4.53842	4.01955	4.20285	3.955	1.76439	0.775437	2.7043	1.4801	1.48671	0.172653	1	0.049	0.049
780
781	9.01934	8.10238	8.47296	9.73069	8.33929	8.96307	6.80238	7.0966	7.04365	0.723759	0.119347	3.11678	1.37056	4.58711	2.71385	0.512	0.049	0.049
782	5.8373	5.02557	5.13963	5.99732	6.50538	6.57309	6.36122	6.86193	6.31227	0.541264	0.306412	0.47304	0.209286	0.918752	0.241985	0.049	0.049	0.827
783	18.0833	10.7126	12.9766	15.2889	16.9463	17.7389	16.5472	19.7253	18.2057	2.32913	3.99077	0.97621	1.66612	0.429103	0.289101	0.512	0.126	0.275
822	7.50114	5.47813	5.86494	6.90579	5.56242	6.12894	3.75488	3.45924	3.69329	1.09562	0.363802	7.32587	5.28208	6.19626	2.39177	0.827	0.049	0.049
823	7.6355	8.37845	8.0255	8.48982	7.60753	7.65606	7.05427	7.3182	6.99869	1.18378	0.584162	1.87297	0.327235	1.83471	0.774209	0.827	0.049	0.049
824	0.606977	0.641174	1.65276	1.2019	0.716852	0.883632	1.24762	0.897697	1.00653	1.10507	0.53835	1.01453	0.486718	0.923111	0.0435067	0.512	0.512	0.275
825	3.77566	4.37606	4.99398	6.3955	7.29614	6.85253	7.3163	8.95191	7.10551	0.190187	0.0756628	0.119755	0.09916	0.561581	0.262491	0.049	0.049	0.126
826	5.60437	5.43146	6.63734	8.75432	9.17979	9.10004	8.93125	7.80064	9.18223	0.122826	0.0542175	0.154858	0.0490765	1.47679	0.974197	0.049	0.049	0.827
827	10.8066	6.8532	6.35377	9.49071	9.90472	9.70961	4.30296	6.56017	4.19093	0.902603	1.37436	32.1466	50.7665	30.8167	18.4976	0.512	0.126	0.049
828	5.67789	5.96252	6.44868	6.11083	5.42672	5.70035	8.41954	6.16046	5.42913	1.29011	0.48948	1.0162	0.947179	0.670004	0.505998	0.512	0.827	0.275
829	13.9796	8.94668	10.6658	13.0921	13.0844	12.7066	9.8112	8.99842	9.79321	0.716575	0.985889	6.92539	9.58378	11.4122	4.94671	0.512	0.512	0.049
830	5.36649	5.06041	4.90974	5.861	6.01683	5.71801	3.26876	4.7004	3.29064	0.598734	0.100144	2.87853	1.50777	4.63331	1.88408	0.049	0.049	0.049
831	18.2243	17.3919	17.5755	24.2668	21.8059	20.891	20.3175	19.9244	20.9992	0.0541751	0.0431004	0.166792	0.0707761	6.68664	7.71136	0.22	0.049	0.126
832
833
834	5.84706	5.74492	5.81839	5.88636	4.31522	3.91531	2.43711	2.79825	2.13481	2.46904	1.39712	10.3959	2.57757	5.74	4.49745	0.512	0.049	0.049
835	14.6849	13.0944	14.0464	11.1886	11.652	14.6626	13.0887	13.1922	12.5795	4.88504	5.63788	2.24076	1.1387	1.61628	2.27	0.275	0.126	0.512
836		11.8349	12.239	16.9233	15.9203		16.2211	15.8286	14.4959	0.0589069		0.0906674	0.107354	1.34631	0.396926	0.121	0.083	0.248
837		12.9536		17.5369	17.4848	17.9891	13.8777	13.8743	13.3897	0.0432472		0.176139	0.304943	16.3633	6.82569	0.179	0.179	0.049
838	4.52487	4.88158	4.75993	6.78664	5.69599	6.64587	5.00497	5.19551	5.31374	0.349242	0.192522	0.734197	0.0634057	2.45688	1.01315	0.049	0.049	0.049
839	9.54913	8.2021	9.84082	13.1915	13.0296	12.4395	11.7114	11.6404	12.7259	0.0934622	0.0659607	0.150342	0.066846	2.07639	1.09141	0.049	0.049	0.126
840	4.85933	4.80668	5.43487	4.58906	4.53771	5.58675	5.00205	5.24104	4.74709	1.10369	0.176333	1.08554	0.462373	1.05162	0.642791	0.512	0.827	0.512
841	8.73544	9.87413	10.6776	10.7339	10.7549	10.7959	9.70431	10.3955	9.56743	0.571522	0.336388	1.12209	0.902476	1.88921	0.546307	0.049	0.827	0.049
842	16.6248	22.2638	20.1981	18.6302	20.7107		18.4763	17.7366	22.5519	1.59182	1.89895	7.8436	13.1762	4.48499	4.76925	1	0.827	0.563
843	17.5906	11.3027	16.013	14.2656	14.4374	15.4961	15.7179	13.6715	15.8647	3.85539	5.38042	1.65473	1.79776	0.946805	0.683949	0.512	0.512	0.512
844	11.995	8.54437	10.6584	11.1894	11.2161	12.7201	10.4502	11.0969	10.4197	0.71481	0.895688	1.42271	1.38964	2.56046	0.0692876	0.275	0.827	0.049
845a	23.2232	9.84376		11.4222	10.648	11.255	10.7323	11.7729	10.6906	1784.41	2522.73	1918.79	3323.21	1.18349	0.631411	1	1	0.827
845b
846	7.76017	6.73089	6.91236	8.47834	7.86657	8.01586	6.68091	7.13859	6.37439	0.509457	0.0853775	1.43956	0.679641	2.75072	0.964367	0.049	0.275	0.049
847	18.3171	19.5297	23.6567	13.0258	12.6358	14.9638	11.3273		11.4859	190.64	97.3662	368.987	342.088	7.19375	5.58336	0.049	0.083	0.083
848	9.47244	8.30278	8.6617	9.48811	8.27407	8.49288	7.5834	7.5168	7.44228	1.04448	0.0706965	2.58556	1.01454	2.502	1.09264	0.827	0.049	0.049
849	21.788	22.179		13.4734	12.3685	13.1075	16.0846	16.5087	13.5449	608.157	409.796	34.3433	29.748	0.319608	0.366653	0.083	0.083	0.05
850	3.19186	3.52031	3.70922	2.71259	2.43135	2.1718	2.21996	2.0373	1.72999	2.14133	0.75445	2.89985	0.994818	1.3598	0.0464861	0.049	0.049	0.126
851		10.2714	11.0018	21.0653	14.8819	14.3702	15.4779	16.2912	15.4737	0.0688817	0.0395231	0.0201654	0.0228935	16.3075	27.5163	0.083	0.083	0.512
852	10.6676	9.95888	10.3908	14.7147	12.3666	11.768	9.41528	9.97813	9.85977	0.211313	0.163451	1.60464	0.71128	16.1229	10.1544	0.049	0.126	0.049
853	8.85458	8.16602	8.34681	9.574	8.89703	8.79027	8.82964	8.91721	9.13733	0.648397	0.0753583	0.729896	0.249149	1.14918	0.466417	0.126	0.126	0.827
854a	13.2347	16.0143	13.7183		19.3024	27.3625	16.0194	18.68	20.2102	0.0512269	0.0723354	0.104611	0.0812138	71.8933	99.4953	0.083	0.049	0.248
854b	12.4796	9.78094	17.0485	13.9766	13.6622	18.1991	13.7658	10.8867	11.0225	0.290872	0.199029	22.0137	37.3713	50.8907	81.2627
854c	22.2749	14.9749	12.9878	-10.8152	27.8862	20.6765	14.2876	23.0686	14.467	0.00248846	0.00333563	84.706	146.401	34.0659	37.3466
854d	13.5921	9.31136	10.6092	13.9544	12.3704	13.9577	11.6327	11.8084	12.2285	0.33202	0.386296	1.46387	2.10152	3.26367	1.76212	0.126	0.512	0.049
855	8.04438	5.27857	7.53613	13.87	13.0576	13.8129	12.8249	11.874	13.5096	0.0116943	0.00662252	0.0208809	0.0137139	1.85633	0.548886	0.049	0.049	0.126
856	9.28927	6.69284	7.76398	11.3374	10.9941	10.9158	10.0078	10.4027	9.60288	0.135007	0.0975015	0.32123	0.268095	2.16826	0.573021	0.049	0.049	0.049
857	8.73956	5.6727	5.07623	9.81025	6.07048	8.10042	4.47	5.23179	4.45184	0.452678	0.318696	7.39537	10.2989	18.2803	19.9892	0.275	0.1266	0.05
858	2.92956	2.4079	3.58834	6.97872	7.3218	6.61934	6.91613	7.00022	7.18353	0.0719735	0.0456971	0.0624279	0.0206529	0.990123	0.290502	0.05	0.05	0.827
859												0.724786	0.643477
860	1.95738	1.62074	1.87785	3.12789	1.51903	2.1609	1.19875	0.766014	1.6014	0.779718	0.316498	1.5705	0.316562	2.32245	1.29109	0.512	0.049	0.126
861	10.1146	9.29507	9.24331	11.3593	10.6743	10.7648	10.788	9.88785	11.2696	0.384921	0.0368432	0.511867	0.231396	1.30515	0.533522	0.049	0.126	0.827
862	12.9444	12.5891	15.5116	13.5342	11.5766	12.4483	11.461	10.9555	11.0201	3.68007	4.10761	9.46405	1.28466	2.81244	1.33923	0.275	0.049	0.049
863	-0.406329	-0.700964	-0.333552	-0.256497	-0.19199	-0.115288	-0.603585	-0.514141	-0.585454	0.821226	0.104729	1.07194	0.168949	1.30248	0.0725177	0.049	0.512	0.05
864	12.2222	10.5941	11.8052	13.6432	13.7522	13.8198	10.9113	10.52	10.713	0.244319	0.13074	1.88852	0.744621	8.21817	1.41876	0.049	0.275	0.049
865	7.18029	6.6103	7.20648	8.64957	7.77314	8.07495	6.52522	6.7238	6.57512	0.451842	0.0933904	1.34935	0.368292	3.08591	1.16679	0.049	0.126	0.049
866	16.1379	11.3751	12.9355	13.5219	14.2498	15.3143	14.176	13.5057	13.6535	2.153	3.44465	1.57734	2.01673	1.8241	1.2698	0.512	0.512	0.275
867
868		16.303		15.8432	15.2789	17.7117		22.9355	17.6834	2.03375		0.336695	0.574461	0.512386	0.717614	0.654	0.2207	0.248
869	14.4137	11.7585	13.516		24.4572		18.6247	18.7321	19.6504	0.000150424		0.0253968	0.024967	52.8993		0.197	0.049	0.179
870	23.5521		24.5874	25.5678	17.8719	24.3284	18.6987	19.1838	21.9678	0.721991	0.671319	11.6848	15.2294	40.8122	65.9348	1	0.083	0.512
1886	10.781	12.3603	11.5875	11.5586	9.80518	10.1189	8.48912	8.20387	8.20425	3.07599	2.66028	11.0543	6.48982	5.06637	2.9059	0.126	0.049	0.049
1887		24.7557	10.4188	15.3445	17.3213	21.0179	25.0846	13.9971	24.9087	86.4911	122.316	577.515	1000.28	3.36145	5.76291	1	0.248	0.512
1888	8.75154	7.78454	9.34929	9.9416	8.69956	10.1683	8.18528	7.51878	7.90183	0.511819	0.066247	1.80341	0.812109	3.48558	1.27559	0.275	0.275	0.49
2111a
2111b	11.7948	9.83712		23.4588	13.8349	25.2766	10.3465	9.70786	11.6857	0.0314524	0.0440446	1.27432	1.37324	7070.33	6351.51	0.083	0.563	0.049
2112	8.17567	7.19527	7.88198	10.4245	7.50004	6.97371	3.91171	4.87474	4.25229	0.965586	0.844075	12.1951	7.11033	34.6927	49.0348	0.827	0.049	0.049
