# Supplementary material for: MicroRNAs Are Intensively Regulated during Induction of Somatic Embryogenesis in Arabidopsis
Source: Front Plant Sci. 2017 Jan 23;8:18. doi: 10.3389/fpls.2017.00018 (PMC5253390; doi:10.3389/fpls.2017.00018)
Supplement: Supplementary file 3 [file Table3.XLSX]

## Sheet: Table S3
Table S3. Expression patterns marked with I – V cluster numbers represented by 120 MIRNA genes that had a differential expression in SE culture.
MIR gene	Expression pattern (cluster number)
156a	V
156c	II
156d	II
156e	II
156f	V
156g	II
156h	V
157a	I
157b	I
157c	I
157d	III
158a	I
159a	II
159b	I
160a	II
160b	II
160c	I
161	I
162a	III
163	I
164a	II
164b	II
164c	III
165a	II
165b	IV
166a	V
166c	II
166e	II
167c	I
167d	V
168a	I
168b	II
169a	I
169n	I
171a	V
171b	V
172b	I
172c	I
172d	I
172e	II
319a	I
319b	I
319c	I
390a	I
390b	I
391	II
393a	I
393b	I
394a	I
394b	III
395d	IV
396a	I
396b	III
397b	IV
398a	II
398b	II
398c	III
399a	III
399b	IV
399c	II
399d	III
400	II
401	III
402	I
403	I
404	V
405a	III
405b	V
405d	III
406	V
408	II
413	I
414	II
415	II
417	II
419	II
420	V
447b	I
447c	I
472	I
773	IV
774	II
775	I
777	II
778	II
779	I
781	II
782	V
822	II
825	V
826	III
827	II
829	II
830	II
831	III
834	I
837	III
838	III
839	III
844	II
846	II
847	I
848	II
849	I
850	I
852	II
854a	IV
854d	II
855	III
856	III
857	II
858	V
861	III
862	I
864	II
865	II
869	IV
1886	I
2111b	II
2112	II
