# Supplementary material for: MicroRNAs Are Intensively Regulated during Induction of Somatic Embryogenesis in Arabidopsis
Source: Front Plant Sci. 2017 Jan 23;8:18. doi: 10.3389/fpls.2017.00018 (PMC5253390; doi:10.3389/fpls.2017.00018)
Supplement: Supplementary file 4 [file Table4.XLSX]

## Sheet: Table S4
Table S4. Stem-loop RT-qPCR results of nineteen mature miRNA that were analysed at different time points (0, 5 and 10 d) of SE culture. Threshold cycle (CT) number; BR – biological replicate; nd: not-detected. CT value outliers were disregarded for DCT calculations.
Threshold cycle (CT) number; BR -biological replicate; nd: not-detected. CT value outliers were disregarded for DCT calculations.
miRNA	CT									ΔCT									FCh						t-test
	0d			5d			10d			0d			5d			10d			5d-0d		10d-0d		10d-5d
	1st BR	2nd BR	3rd BR	1st BR	2nd BR	3rd BR	1st BR	2nd BR	3rd BR	1st BR	2nd BR	3rd BR	1st BR	2nd BR	3rd BR	1st BR	2nd BR	3rd BR	average	SD	average	SD	average	SD	wt_5-0d	wt_10-0d	wt_10-5d
156a-f	14.69	14.05	16.29	15.635	15.525	14.97	16.145	18.985	15.41	-6.6	-7.52	-6.62	-2.495	-2.245	-3.14	-1.925		-3.03	0.0578539	0.0318986	0.0610943	0.0310399	0.800102	0.178878	0.000485889	0.0332532	0.837282
156g	15.82	15.6	19.8	16.81	16.72	16.13	17.08		16.8	-5.47	-5.97	-3.11	-1.23	-1.01	-1.56	-0.67		-1.4	0.142187	0.172932	0.0389989	0.00438705	0.786664	0.153246	0.0514763	0.0366462	0.64083
156h	26.84	26.54	29.06	28.89	28.72	27.71	25		23.93	5.55	4.97	6.15	10.85	10.99	10.02	7.25		5.73	0.0363954	0.0281561	0.822857	0.72842	15.844	5.25841	0.00040198	0.417409	0.0799528
157	26.05	25.61	28.47	22.66	22.82	21.18	17.76		16.85	4.76	4.04	5.56	4.62	5.09	3.49	0.01		-1.35	1.92791	1.9909	73.5838	66.0086	26.5305	2.98445	0.58226	0.0260487	0.0264295
159	15.7	15.05	15.11	16.92	17.02	17.17	17.11	17.1		-4.48	-4.44	-5.16	-0.94	-0.96	-0.38	-1.85	-2.18		0.0706638	0.0297312	0.185158	0.0333952	2.10426	0.318496	0.000252554	0.00257919	0.0170876
160	17.935	17.58	16.995	17.56	17.345	17.985	21.72	23.71	20.98	-3.63	-3.49	-3.635	-2.705	-2.365	-2.79	1.57	2.185	1.89	0.513964	0.0503241	0.0228317	0.00393602	0.0444507	0.00650297	0.0103193	0.000523401	6.53945e-05
164	23.2	24	23.44	26.65	26.64		24.86	24.53	24.25	2.52	2.84	1.96	7.66	7.19		5.25	6.79	4.81	0.0386982	0.0146205	0.118042	0.046582	3.31713	2.82506	0.00103336	0.0209152	0.0817423
166	16.145	16.65	16.915	18.85	17.77	19.985	20.05	20.145	20.67	9.24	8.48	10.72	5.56	6.05	3.87	1.86	2.18	-1.35	0.122466	0.043904	0.036556	0.00612764	0.29745	0.0115349	0.0495	0.0495	0.0495
168	21.72	23.13	22.42	20.47	20.48	nd	19.99	20.58	17.85	1.04	1.97	0.94	1.03	1.48		0.55	0.97	0.11	1.52473	0.281067	1.72738	0.300948	1.31591	0.0207228	1	0.1266	0.0833
169a-c	23.78	22.9	22.16	21.36	21.59	23.6	18.43	19.25	18.06	2.65	2.17	1.4	2.84	2.79	3.82	-0.68	0.56	-0.78	0.571378	0.351645	5.88005	3.6914	13.4715	9.93223	0.0957041	0.0144329	0.00390386
169d-g	25.79	24.39	23.99	22.26	22.69	26.67	21.74	21.09	19.51	4.66	3.66	3.23	3.74	3.89	6.89	2.63	2.4	0.67	0.941287	0.909748	4.12536	1.75143	26.5034	41.6047	0.445604	0.0678821	0.0839668
169h-n	28.34	27.5	28.47	24.55	24.71	23.55	22.93	23.56	23.28	8.46	7.91	8.23	7.01	6.88	6.24	5.34	5.36	5.51	2.91549	0.978156	7.04632	1.47307	2.56957	0.804379	0.00935026	0.00141033	0.0267775
172	23.6	22.71	22.16		21.64	20.34	19.63	20.28		3.72	3.12	1.92		3.81	3.03	2.04	2.08		0.541574	0.110705	2.63025	0.811795	1.78022	2.17373	0.502273	0.245497	0.176975
319a-b	22.38	23.565	21.93	23.52	23.375	22.01	21.925	21.135	22.145	2.29	3.705	2.03	5.65	5.455	5	4.095	2.805	3.575	0.174108	0.107754	0.831648	0.896278	3.96672	2.00448	0.0243219	0.278206	0.0212427
319c	22.655	23.595	21.795	23.24	23.605	22.035	22.04	21.195	22.1	2.565	3.735	1.895	5.37	5.685	5.025	4.21	2.865	3.53	0.172045	0.076519	0.823127	0.869955	4.03828	2.63453	0.0284419	0.298507	0.0258254
390	20.75	21.61	22.015	19.24	18.235	20.59	19.615	19.615	19.185	4.74	4.79	6.31	7.01	3.07	3.21	3.3	3.28	5.51	2.54204	0.696808	1.82677	0.688195	0.787797	0.379548	0.0495	0.0495	0.1266
393	28.705	27.185	27.15	23.11	22.765	24.085	27.37	28.695	27.51	7.14	6.115	6.52	2.845	3.055	3.31	7.22	7.17	8.42	12.4078	6.27141	0.565099	0.346737	0.0449538	0.014649	0.00238173	0.122625	0.00437641
396	21.49	21.61	20.68	18.63	16.72	17.27	15.47	15.94	15.78	1.02	0.55	0.13	0.16	-1.25	-1.53	-2.74	-3.22	-3.52	2.81914	0.884356	13.2478	0.603266	5.11811	2.03202	0.0924993	0.000441279	0.0331266
398	25.94	23.78	22.65	26.87	25.35	25.43	20.79	21.76	21.28	6.06	4.19	2.41	9.33	7.52	8.12	3.2	3.56	3.51	0.0740703	0.0476492	3.09141	3.65048	36.6725	29.2301	0.0410662	0.529109	0.00919899
