# Supplementary material for: MicroRNAs Are Intensively Regulated during Induction of Somatic Embryogenesis in Arabidopsis
Source: Front Plant Sci. 2017 Jan 23;8:18. doi: 10.3389/fpls.2017.00018 (PMC5253390; doi:10.3389/fpls.2017.00018)
Supplement: Supplementary file 5 [file Table5.XLSX]

## Sheet: Table S5
Table S5. Quantitative real-time PCR results of the expression level analysis of the candidate miRNA targets and miRNA biogenesis genes at different time points (0, 5 and 10 d) of the SE culture. Threshold cycle (CT) number; BR – biological replicate. FC: Fold change values were calculated using 2^(-∆∆CT). The average values are displayed.
Target gene	CT									ΔCT									FCh						t-test
	0d			5d			10d			0d			5d			10d			5d-0d		10d-0d		10d-5d		5-0d	10-0d	10-5d
	1st BR	2nd BR	3rd BR	1st BR	2nd BR	3rd BR	1st BR	2nd BR	3rd BR	1st BR	2nd BR	3rd BR	1st BR	2nd BR	3rd BR	1st BR	2nd BR	3rd BR	average	SD	average	SD	average	SD
SPL2	30.97	31.675	31.225	28.51	28.98	30.4	28.945	29.435	29.145	8.015	8.82	7.885	10.685	10.475	10.595	10.265	10.28	10.4	0.209165	0.0938783	0.249555	0.100237	1.20913	0.111546	0.0124199	0.0175971	0.0266384
SPL3	40	40	40	32.645	32.85	34.28	34.3	34.62	34.865	17.045	17.145	16.66	14.82	14.345	14.875	15.62	15.465	16.12	5.02857	1.78554	2.4478	0.898968	0.48545	0.0793209	0.000579571	0.00961652	0.0160815
SPL9	37.59	37.99	35.955	32.65	33.035	31.185	31.66	31.845	31.165	15.315	15.725	14.25	13.85	14.395	12.4	12.91	13.495	13.245	2.95989	0.57213	3.99821	1.75082	1.4471	0.771547	0.110566	0.0370404	0.639034
SPL10	32.9	31.955	32.125	27.735	27.27	27.525	27.28	26.915	26.44	10.625	9.69	10.42	8.935	8.63	8.74	8.53	8.565	8.52	2.83859	0.652785	3.39514	1.08559	1.1783	0.139498	0.0262836	0.0263146	0.120014
SPL11	33.42	33.1	32.455	29.065	28.975	28.885	27.92	27.905	27.38	11.145	10.835	10.75	10.265	10.335	10.1	9.17	9.555	9.46	1.60792	0.215707	2.93498	0.862861	1.80386	0.298506	0.014065	0.000819265	0.00645906
SPL13	30.88	31.88	32.37	28.18	30.45	30.925	28.24	29.335	27.99	10.675	10.915	11.875	8.25	9.21	9.685	10.42	11.345	9.975	4.39788	1.06465	1.88924	1.61185	0.422593	0.342358	0.0203347	0.35155	0.0587259
NF-YA1	25.29	25.11	25.03	25.51	25.57	26.71	26.17	26.76	26.24	4.77	3.55	4.415	6.64	6.205	6.255	6.21	6.8	6.435	0.237221	0.0680026	0.240079	0.131847	0.963994	0.349753	0.0178346	0.0129387	0.630177
NF-YA3	26.89	27.83	27.45	27.7	26.93	33.85	31.22	27.97	27.85	6.37	6.27	6.835	8.83	7.565	13.395	11.26	8.01	8.045	0.19996	0.199095	0.255121	0.202922	13.902	23.2838	0.190572	0.132755	0.714956
NF-YA5	29.12	30.09	27.05	28.12	27.88	28.87	29.49	25.51	29.48	8.6	8.53	6.435	9.25	8.515	8.415	9.53	5.55	9.675	0.633741	0.378493	2.84019	4.37816	3.01646	4.15478	0.346618	0.811684	0.760942
NF-YA8	28.72	29.68	29.52	29.44	29.31	30.88	28.62	28.97	28.91	8.2	8.12	8.905	10.57	9.945	10.425	8.66	9.01	9.105	0.274791	0.0778878	0.712384	0.165951	2.72221	0.943541	0.00461641	0.163679	0.00536182
NF-YA10	28.72	29.68	29.52	29.44	29.31	30.88	28.62	28.97	28.91	3.77383	2.93245	2.90231	4.19246	4.24599	4.95172	2.86804	2.92753	3.62006	0.464016	0.25885	1.16168	0.647436	2.50509	0.0114865	0.0295517	0.872009	0.0182322
TCP2	27.9227	29.7453	29.8038	27.8645	29.1582	29.1367	26.634	28.1926	26.8887	4.96766	6.89035	6.46376	10.0395	10.6532	9.73174	7.95403	9.03757	8.14366	0.0690693	0.0372526	0.221345	0.0930364	3.43838	0.698455	0.00973996	0.0393527	0.0161792
TCP3	27.9227	29.7453	29.8038	27.8645	29.1582	29.1367	26.634	28.1926	26.8887	9.83167	10.3025	10.9399	11.1596	11.2155	12.8167	12.0095	10.0333	11.0331	0.400558	0.129399	0.787843	0.508816	2.08893	1.45236	0.111084	0.379807	0.421348
TCP4	27.352	28.6564	29.6693	26.8924	27.7652	27.4114	28.4212	29.3354	27.907	4.39704	5.80142	6.32926	6.96239	6.52518	6.17142	10.6012	11.3454	9.89201	0.630026	0.473807	0.0398743	0.0389554	0.0638444	0.024735	0.204295	0.00282482	0.00304993
TCP10	31.0238	32.0806	31.0354	28.8343	30.9423	30.5013	29.4157	29.4692	28.7152	8.06882	9.22561	7.69543	8.90426	9.70228	9.26132	11.5957	11.4792	10.7002	0.53894	0.191339	0.140346	0.0629666	0.271818	0.10841	0.161233	0.00948284	0.00626989
ARF2	28.65	28.97	28.66	27.88	29.93	30.39	27.53	30.88	30.72	4.57	4.9	4.92	5.72	6.47	6.9	5.28	6.99	6.6	0.346974	0.0989601	0.386094	0.198834	1.09504	0.350057	0.0347576	0.095762	0.912591
ARF3	31.11	30.16	30.06	29.04	30.59	30.39	29.17	31.17	31.01	7.03	6.09	6.32	6.88	7.13	6.9	6.92	7.28	6.89	0.754954	0.320396	0.730383	0.324212	0.960287	0.053927	0.220174	0.18162	0.710751
CUC1	32.31	32.37	32.46	27.72	28.73	29.15	30.75	28.82	28.31	12.105	11.405	11.965	9.895	10.225	9.745	12.07	9.665	9.565	3.85048	1.3725	3.21431	2.12954	0.942865	0.647668	0.00319521	0.226828	0.620118
CUC2	33.9	35.68	34.37	31.47	31.64	32.27	28.8	29.58	29.98	13.695	14.715	13.875	13.645	13.135	12.865	10.12	10.425	11.235	2.01296	0.977217	12.571	6.68846	7.04994	4.23099	0.0926353	0.00158884	0.00436211
CSD1	27.29	26.055	26.765	21.815	21.485	21.305	23.655	22.725	22.475	5.015	3.79	5.06	3.015	2.845	2.52	4.905	4.375	4.555	3.91369	1.94679	1.055	0.376822	0.286697	0.0531857	0.0364684	0.983682	0.00105214
CSD2	27.695	26.73	27.24	23.545	23.03	22.595	24.83	23.7	23.46	5.42	4.465	5.535	4.745	4.39	3.81	6.08	5.35	5.54	1.98525	1.17544	0.723635	0.24072	0.403967	0.106505	0.134089	0.280376	0.0200979
AGO1	22.665	24.31	24.21	27.69	27.32	27.57	24.755	25.575	24.98	1.99	3.91	2.905	7.46	7.395	7.375	6.17	6.51	6.29	0.0523321	0.0339543	0.105277	0.055505	2.13781	0.299596	0.0148518	0.0228446	0.00566433
DCL1	28.545	29.345	31.965	32.5	31.485	32.685	30.68	30.99	31.005	7.87	8.945	10.66	12.27	11.56	12.49	12.095	11.925	12.315	0.163954	0.0839545	0.165919	0.106321	1.01147	0.203513	0.0143	0.0143	0.987983
HEN	26.925	27.475	28.695	28.225	27.54	27.685	26.225	26.91	26.87	6.25	7.075	7.39	7.995	7.615	7.49	7.64	7.845	8.18	0.639713	0.320067	0.515442	0.116011	0.917158	0.334269	0.0143	0.0143	0.01
SE	24.495	25.395	30.825	29.15	28.275	28.79	26.595	26.705	26.28	3.82	4.995	9.52	8.92	8.35	8.595	8.01	7.64	7.59	0.675192	1.06013	2.34174	1.1387	1.8406	0.188533	0.4142	0.4142	0.0158715
