# Supplementary material for: MicroRNAs Are Intensively Regulated during Induction of Somatic Embryogenesis in Arabidopsis
Source: Front Plant Sci. 2017 Jan 23;8:18. doi: 10.3389/fpls.2017.00018 (PMC5253390; doi:10.3389/fpls.2017.00018)
Supplement: Supplementary file 7 [file Table7.XLSX]

## Sheet: Table S7
Table S7. Gene Ontology categories, highly enriched (corrected p≤0.01) in molecular function (MF) and biological process (BP), annotated to the target genes that had been predicted for the candidate miRNAs.
miRNA	Target gene AGI	Target gene name			InterPro domain				MF						BP
miR156/miR157	AT2G33810.1	| Symbols: spl3 | squamosa promoter binding protein-like 3 | chr2:14305001-14306072 FORWARD LENGTH=981			Transcription factor, SBP-box				nucleic acid binding	ion binding	nucleic acid binding transcription factor activity	metabolic processes	developmental processes					phyllome development	shoot system development		flower development			vegetative to reproductive phase transition of meristem
	AT3G57920.1	| Symbols: spl15 | squamosa promoter binding protein-like 15 | chr3:21444321-21446035 REVERSE LENGTH=1377			Transcription factor, SBP-box				nucleic acid binding	ion binding	nucleic acid binding transcription factor activity	metabolic processes	developmental processes		macromolecule metabolic process	regulation of transcription, DNA-dependent	regulation of RNA biosynthetic process	phyllome development	shoot system development		flower development			vegetative to reproductive phase transition of meristem
	AT1G27360	| Symbols: spl11 | squamosa promoter-like 11 | chr1:9501777-9503869 FORWARD LENGTH=1491			Transcription factor, SBP-box				nucleic acid binding	ion binding	nucleic acid binding transcription factor activity	metabolic processes	developmental processes		macromolecule metabolic process	regulation of transcription, DNA-dependent	regulation of RNA biosynthetic process	phyllome development	shoot system development		flower development
	AT5G50670.1	| Symbols: spl13B, spl13 | Squamosa promoter-binding protein-like (SBP domain) transcription factor family protein | chr5:20615704-20617901 REVERSE LENGTH=1497			Transcription factor, SBP-box				nucleic acid binding	ion binding	nucleic acid binding transcription factor activity	metabolic processes	developmental processes		macromolecule metabolic process	regulation of transcription, DNA-dependent	regulation of RNA biosynthetic process	phyllome development	shoot system development		flower development
	AT2G42200.1	| Symbols: spl9, Atspl9 | squamosa promoter binding protein-like 9 | chr2:17587407-17589630 FORWARD LENGTH=1501			Transcription factor, SBP-box				nucleic acid binding	ion binding	nucleic acid binding transcription factor activity	metabolic processes	developmental processes		macromolecule metabolic process	regulation of transcription, DNA-dependent	regulation of RNA biosynthetic process	phyllome development	shoot system development		flower development			vegetative to reproductive phase transition of meristem
	AT1G27370.3	| Symbols: spl10 | squamosa promoter binding protein-like 10 | chr1:9505202-9507328 REVERSE LENGTH=1586			Transcription factor, SBP-box				nucleic acid binding	ion binding	nucleic acid binding transcription factor activity	metabolic processes	developmental processes		macromolecule metabolic process	regulation of transcription, DNA-dependent	regulation of RNA biosynthetic process	phyllome development	shoot system development
	AT5G43270.1	| Symbols: spl2 | squamosa promoter binding protein-like 2 | chr5:17360287-17362975 REVERSE LENGTH=1678			Transcription factor, SBP-box				nucleic acid binding	ion binding	nucleic acid binding transcription factor activity	metabolic processes	developmental processes		macromolecule metabolic process	regulation of transcription, DNA-dependent	regulation of RNA biosynthetic process	phyllome development	shoot system development		flower development
	AT5G50570.1	| Symbols: spl13A, spl13 | Squamosa promoter-binding protein-like (SBP domain) transcription factor family protein | chr5:20582083-20584559 REVERSE LENGTH=1776			Transcription factor, SBP-box				nucleic acid binding	ion binding	nucleic acid binding transcription factor activity	metabolic processes	developmental processes		macromolecule metabolic process	regulation of transcription, DNA-dependent	regulation of RNA biosynthetic process	phyllome development	shoot system development		flower development
	AT3G28690.1	| Symbols: | Protein kinase superfamily protein | chr3:10755039-10757868 FORWARD LENGTH=2468			Protein kinase, ATP binding site	Serine/threonine-protein kinase, active site				ion binding		metabolic processes
	AT1G53160.1	| Symbols: spl4 | squamosa promoter binding protein-like 4 | chr1:19806421-19807301 FORWARD LENGTH=803			Transcription factor, SBP-box				nucleic acid binding	ion binding	nucleic acid binding transcription factor activity	metabolic processes	developmental processes		macromolecule metabolic process	regulation of transcription, DNA-dependent	regulation of RNA biosynthetic process
	AT2G03750.1	| Symbols: | P-loop containing nucleoside triphosphate hydrolases superfamily protein | chr2:1147807-1149061 REVERSE LENGTH=1255			Sulfotransferase domain	P-loop containing nucleoside triphosphate hydrolase						metabolic processes
miR159	AT2G32460.1	| Symbols: MYB101, ATMYB101, ATM1 | myb domain protein 101 | chr2:13782208-13784471 REVERSE LENGTH=1792			Myb domain	Homeodomain-like				nucleic acid binding	nucleic acid binding transcription factor activity	metabolic processes	developmental processes	reponse to stimulus	macromolecule metabolic process	regulation of transcription, DNA-dependent	regulation of RNA biosynthetic process								response to ABA	response to gibberellic acid	response to oxygen-containing compound
	AT3G60460.1	| Symbols: DUO1 | myb-like HTH transcriptional regulator family protein | chr3:22342429-22343491 REVERSE LENGTH=894			Myb domain	Homeodomain-like				nucleic acid binding	nucleic acid binding transcription factor activity	metabolic processes	developmental processes		macromolecule metabolic process	regulation of transcription, DNA-dependent	regulation of RNA biosynthetic process
miR160	AT1G77850.1	| Symbols: ARF17 | auxin response factor 17 | chr1:29272313-29275419 FORWARD LENGTH=2076			B3 DNA binding domain	Auxin response factor	DNA-binding pseudobarrel domain	AT1G12820		nucleic acid binding	nucleic acid binding transcription factor activity	metabolic processes	developmental processes	reponse to stimulus	macromolecule metabolic process	regulation of transcription, DNA-dependent	regulation of RNA biosynthetic process	phyllome development		root development					response to auxin
	AT2G28350.1	| Symbols: ARF10 | auxin response factor 10 | chr2:12114331-12116848 FORWARD LENGTH=2265			B3 DNA binding domain	Auxin response factor	Aux/IAA-ARF-dimerisation			nucleic acid binding	nucleic acid binding transcription factor activity	metabolic processes	developmental processes	reponse to stimulus	macromolecule metabolic process	regulation of transcription, DNA-dependent	regulation of RNA biosynthetic process	phyllome development	shoot system development	root development	flower development				response to auxin	response to ABA	response to oxygen-containing compound
	AT4G30080.1	| Symbols: ARF16 | auxin response factor 16 | chr4:14703201-14706336 REVERSE LENGTH=2360			B3 DNA binding domain	Auxin response factor	Aux/IAA-ARF-dimerisation			nucleic acid binding	nucleic acid binding transcription factor activity	metabolic processes	developmental processes	reponse to stimulus	macromolecule metabolic process	regulation of transcription, DNA-dependent	regulation of RNA biosynthetic process	phyllome development	shoot system development	root development	flower development				response to auxin	response to ABA	response to oxygen-containing compound
miR164	AT3G15170.1	| Symbols: CUC1, ANAC054, ATNAC1 | NAC (No Apical Meristem) domain transcriptional regulator superfamily protein | chr3:5109883-5111447 FORWARD LENGTH=974			NAC domain					nucleic acid binding	nucleic acid binding transcription factor activity	metabolic processes	developmental processes		macromolecule metabolic process	regulation of transcription, DNA-dependent	regulation of RNA biosynthetic process	phyllome development	shoot system development	root development	flower development	embryo development	seed development
	AT5G53950.1	| Symbols: CUC2, ANAC098, ATCUC2 | NAC (No Apical Meristem) domain transcriptional regulator superfamily protein | chr5:21901966-21903823 REVERSE LENGTH=1156			NAC domain					nucleic acid binding	nucleic acid binding transcription factor activity	metabolic processes	developmental processes		macromolecule metabolic process	regulation of transcription, DNA-dependent	regulation of RNA biosynthetic process		shoot system development			embryo development	seed development
	AT5G07680.1	| Symbols: ANAC080, ANAC079, ATNAC4, NAC080 | NAC domain containing protein 80 | chr5:2435875-2437480 FORWARD LENGTH=1365			NAC domain					nucleic acid binding	nucleic acid binding transcription factor activity	metabolic processes	developmental processes		macromolecule metabolic process	regulation of transcription, DNA-dependent	regulation of RNA biosynthetic process
	AT5G61430.1	| Symbols: ANAC100, ATNAC5, NAC100 | NAC domain containing protein 100 | chr5:24701122-24702761 REVERSE LENGTH=1425			NAC domain					nucleic acid binding	nucleic acid binding transcription factor activity	metabolic processes	developmental processes		macromolecule metabolic process	regulation of transcription, DNA-dependent	regulation of RNA biosynthetic process
	AT1G56010.2	| Symbols: NAC1, ANAC022 | NAC domain containing protein 1 | chr1:20946571-20949281 REVERSE LENGTH=1393			NAC domain					nucleic acid binding	nucleic acid binding transcription factor activity	metabolic processes	developmental processes	reponse to stimulus	macromolecule metabolic process	regulation of transcription, DNA-dependent	regulation of RNA biosynthetic process		shoot system development	root development		embryo development	seed development		response to auxin
	AT3G12977.1	| Symbols: | NAC (No Apical Meristem) domain transcriptional regulator superfamily protein | chr3:4143726-4145967 FORWARD LENGTH=1053			NAC domain					nucleic acid binding		metabolic processes			macromolecule metabolic process	regulation of transcription, DNA-dependent	regulation of RNA biosynthetic process
miR166	AT2G34710.1	| Symbols: PHB, ATHB14, ATHB-14, PHB-1D | Homeobox-leucine zipper family protein / lipid-binding START domain-containing protein | chr2:14639323-14644273 REVERSE LENGTH=3064			Homeobox domain	START domain	MEKHLA			nucleic acid binding	nucleic acid binding transcription factor activity	metabolic processes	developmental processes	reponse to stimulus	macromolecule metabolic process	regulation of transcription, DNA-dependent	regulation of RNA biosynthetic process	phyllome development	shoot system development	root development	flower development	embryo development	seed development	vegetative to reproductive phase transition of meristem		response to oxygen-containing compound
	AT1G30490.1	| Symbols: PHV, ATHB9 | Homeobox-leucine zipper family protein / lipid-binding START domain-containing protein | chr1:10796135-10800961 REVERSE LENGTH=2936			Homeobox domain	START domain	MEKHLA			nucleic acid binding	nucleic acid binding transcription factor activity	metabolic processes	developmental processes		macromolecule metabolic process	regulation of transcription, DNA-dependent	regulation of RNA biosynthetic process	phyllome development	shoot system development	root development	flower development	embryo development	seed development
miR169	AT1G17590	| Symbols: NF-YA8 | nuclear factor Y, subunit A8 | chr1:6050222-6052541 REVERSE LENGTH=1452			CCAAT-binding transcription factor, subunit B	CCAAT-binding factor, conserved site				nucleic acid binding	nucleic acid binding transcription factor activity	metabolic processes			macromolecule metabolic process	regulation of transcription, DNA-dependent	regulation of RNA biosynthetic process
	AT1G54160	| Symbols: NFYA5, NF-YA5 | nuclear factor Y, subunit A5 | chr1:20217336-20219452 REVERSE LENGTH=1462			CCAAT-binding transcription factor, subunit B	CCAAT-binding factor, conserved site				nucleic acid binding	nucleic acid binding transcription factor activity	metabolic processes	developmental processes	reponse to stimulus	macromolecule metabolic process	regulation of transcription, DNA-dependent	regulation of RNA biosynthetic process					embryo development	seed development		response to ABA	response to oxygen-containing compound
	AT1G72830.2	| Symbols: HAP2C, ATHAP2C, NF-YA3 | nuclear factor Y, subunit A3 | chr1:27405461-27407969 REVERSE LENGTH=1689			CCAAT-binding transcription factor, subunit B	CCAAT-binding factor, conserved site				nucleic acid binding	nucleic acid binding transcription factor activity	metabolic processes			macromolecule metabolic process	regulation of transcription, DNA-dependent	regulation of RNA biosynthetic process									response to radiation
miR319	AT5G67090.1	| Symbols: | Subtilisin-like serine endopeptidase family protein | chr5:26774018-26776391 REVERSE LENGTH=2374			Peptidase S8, subtilisin-related	Protease-associated domain, PA	Proteinase inhibitor I9					metabolic processes
	AT2G31070.1	| Symbols: TCP10 | TCP domain protein 10 | chr2:13220478-13222609 REVERSE LENGTH=2017			Transcription factor, TCP					nucleic acid binding	nucleic acid binding transcription factor activity	metabolic processes	developmental processes	reponse to stimulus	macromolecule metabolic process	regulation of transcription, DNA-dependent	regulation of RNA biosynthetic process	phyllome development	shoot system development		flower development	embryo development	seed development	vegetative to reproductive phase transition of meristem		response to oxygen-containing compound
	AT3G66658.2	| Symbols: ALDH22A1 | aldehyde dehydrogenase 22A1 | chr3:2095105-2099151 REVERSE LENGTH=2165			Aldehyde dehydrogenase, C-terminal	Aldehyde/histidinol dehydrogenase				oxidoreductase catalytic activity		metabolic processes
	AT2G26950.1	| Symbols: AtMYB104, MYB104 | myb domain protein 104 | chr2:11500721-11502136 REVERSE LENGTH=1212			Myb domain	Homeodomain-like				nucleic acid binding	nucleic acid binding transcription factor activity	metabolic processes	developmental processes		macromolecule metabolic process	regulation of transcription, DNA-dependent	regulation of RNA biosynthetic process
	AT5G06100.2	| Symbols: MYB33, ATMYB33 | myb domain protein 33 | chr5:1837914-1840727 FORWARD LENGTH=2127			Myb domain	Homeodomain-like				nucleic acid binding	nucleic acid binding transcription factor activity	metabolic processes	developmental processes	reponse to stimulus	macromolecule metabolic process	regulation of transcription, DNA-dependent	regulation of RNA biosynthetic process								response to ABA	response to gibberellic acid	response to ethylene	response to oxygen-containing compound
	AT3G15030.1	| Symbols: TCP4, MEE35 | TCP family transcription factor 4 | chr3:5061681-5064115 FORWARD LENGTH=2209			Transcription factor, TCP					nucleic acid binding	nucleic acid binding transcription factor activity	metabolic processes	developmental processes		macromolecule metabolic process	regulation of transcription, DNA-dependent	regulation of RNA biosynthetic process	phyllome development	shoot system development		flower development	embryo development	seed development	vegetative to reproductive phase transition of meristem
	AT1G35870.1	| Symbols: | transposable element gene | chr1:13335257-13339587 FORWARD LENGTH=4331
	AT1G53230.1	| Symbols: TCP3 | TEOSINTE BRANCHED 1, cycloidea and PCF transcription factor 3 | chr1:19849788-19851725 REVERSE LENGTH=1844			Transcription factor, TCP					nucleic acid binding	nucleic acid binding transcription factor activity	metabolic processes	developmental processes	reponse to stimulus	macromolecule metabolic process	regulation of transcription, DNA-dependent	regulation of RNA biosynthetic process	phyllome development	shoot system development		flower development	embryo development	seed development	vegetative to reproductive phase transition of meristem	repsonse to auxin	response to oxygen-containing compound
	AT3G33076.1	| Symbols: | transposable element gene | chr3:13739731-13744449 REVERSE LENGTH=4719
	AT4G22415.1	| Symbols: | transposable element gene | chr4:11820325-11825184 REVERSE LENGTH=4860
	AT5G28335.1	| Symbols: | transposable element gene | chr5:10308601-10313586 REVERSE LENGTH=4986
	AT3G33084.1	| Symbols: | transposable element gene | chr3:13675144-13680170 FORWARD LENGTH=5027
	AT1G30210.2	| Symbols: TCP24 | TEOSINTE BRANCHED 1, cycloidea, and PCF family 24 | chr1:10627185-10630610 REVERSE LENGTH=1553			Transcription factor, TCP	CYC/TB1, R domain				nucleic acid binding	nucleic acid binding transcription factor activity	metabolic processes	developmental processes	reponse to stimulus	macromolecule metabolic process	regulation of transcription, DNA-dependent	regulation of RNA biosyntthetic process	phyllome development	shoot system development		flower development	embryo development	seed development	vegetative to reproductive phase transition of meristem		response to oxygen-containing compound
	AT4G18390.2	| Symbols: TCP2 | TEOSINTE BRANCHED 1, cycloidea and PCF transcription factor 2 | chr4:10162979-10165546 REVERSE LENGTH=1569			Transcription factor, TCP	CYC/TB1, R domain				nucleic acid binding	nucleic acid binding transcription factor activity	metabolic processes	developmental processes		macromolecule metabolic process	regulation of transcription, DNA-dependent	regulation of RNA biosyntthetic process	phyllome development	shoot system development
miR393	AT1G12820.1	| Symbols: AFB3 | auxin signaling F-box 3 | chr1:4368760-4371293 REVERSE LENGTH=2229			F-box domain					hormone binding	ion binding	metabolic processes	developmental processes	reponse to stimulus				phyllome development	shoot system development	root development	flower development			vegetative to reproductive phase transition of meristem	response to auxin	response to oxygen-containing compound
	AT3G26810.1	| Symbols: AFB2 | auxin signaling F-box 2 | chr3:9867845-9870640 FORWARD LENGTH=2401			F-box domain	Leucine-rich repeat, cysteine-containing subtype				hormone binding	ion binding	metabolic processes	developmental processes	reponse to stimulus				phyllome development	shoot system development		flower development				response to auxin
	AT3G62980.1	| Symbols: TIR1 | F-box/RNI-like superfamily protein | chr3:23273116-23276375 REVERSE LENGTH=2342			F-box domain	Leucine-rich repeat, cysteine-containing subtype				hormone binding	ion binding	metabolic processes	developmental processes	reponse to stimulus				phyllome development	shoot system development	root development	flower development				response to auxin	response to ethylene	response to oxygen-containing compound
miR396	AT5G43060.1	| Symbols: | Granulin repeat cysteine protease family protein | chr5:17269507-17272164 REVERSE LENGTH=1716			Granulin	Peptidase C1A, papain C-terminal	Cysteine peptidase, histidine active site			Serine/threonine- / dual specificity protein kinase, catalytic domain		metabolic processes
	AT3G52910.1	| Symbols: AtGRF4, GRF4 | growth-regulating factor 4 | chr3:19616021-19618449 REVERSE LENGTH=1480			Glutamine-Leucine-Glutamine	WRC				ion binding		metabolic processes	developmental processes		macromolecule metabolic process	regulation of transcription, DNA-dependent	regulation of RNA biosyntthetic process	phyllome development	shoot system development	root developemnt
	AT2G36400.1	| Symbols: AtGRF3, GRF3 | growth-regulating factor 3 | chr2:15270088-15272823 REVERSE LENGTH=1615			Glutamine-Leucine-Glutamine	WRC				ion binding		metabolic processes	developmental processes		macromolecule metabolic process	regulation of transcription, DNA-dependent	regulation of RNA biosyntthetic process	phyllome development	shoot system development	root developemnt
	AT5G53660.1	| Symbols: AtGRF7, GRF7 | growth-regulating factor 7 | chr5:21794536-21796046 FORWARD LENGTH=1315			Glutamine-Leucine-Glutamine	WRC				ion binding		metabolic processes	developmental processes		macromolecule metabolic process	regulation of transcription, DNA-dependent	regulation of RNA biosynthetic process	phyllome development	shoot system development
	AT4G24150	| Symbols: AtGRF8, GRF8 | growth-regulating factor 8 | chr4:12535972-12539387 FORWARD LENGTH=1482			Glutamine-Leucine-Glutamine	WRC				ion binding		metabolic processes	developmental processes	reponse to stimulus	macromolecule metabolic process	regulation of transcription, DNA-dependent	regulation of RNA biosyntthetic process	phyllome development	shoot system development						gibberellic acid mediated signaling pathway	response to oxygen-containing compound
	AT2G22840.1	| Symbols: AtGRF1, GRF1 | growth-regulating factor 1 | chr2:9728756-9731301 FORWARD LENGTH=1838			Glutamine-Leucine-Glutamine	WRC				ion binding		metabolic processes	developmental processes	reponse to stimulus	macromolecule metabolic process	regulation of transcription, DNA-dependent	regulation of RNA biosyntthetic process	phyllome development	shoot system development	root development		embryo development	seed development		response to ABA
	AT5G01370.1	| Symbols: ACI1 | ALC-interacting protein 1 | chr5:152530-154467 FORWARD LENGTH=1501								binding
	AT2G34530.1	| Symbols: | unknown protein; FUNCTIONS IN: molecular_function unknown; INVOLVED IN: biological_process unknown; LOCATED IN: endomembrane system; EXPRESSED IN: flower; EXPRESSED DURING: petal differentiation and expansion stage; BEST Arabidopsis thaliana protein match is: unknown protein (TAIR:AT2G34540.2); Has 35333 Blast hits to 34131 proteins in 2444 species: Archae - 798; Bacteria - 22429; Me…
	AT4G37740.1	| Symbols: AtGRF2, GRF2 | growth-regulating factor 2 | chr4:17725337-17727730 REVERSE LENGTH=1925			Glutamine-Leucine-Glutamine	WRC				ion binding		metabolic processes	developmental processes	reponse to stimulus	macromolecule metabolic process	regulation of transcription, DNA-dependent	regulation of RNA biosyntthetic process	phyllome development	shoot system development			embryo development	seed development		response to ABA
miR390	AT3G17185.1	| Symbols: TASIR-ARF, TAS3, ATTAS3 | TAS3/TASIR-ARF (TRANS-ACTING SIRNA3); other RNA | chr3:5861491-5862437 FORWARD LENGTH=555										metabolic processes	developmental processes		macromolecule metabolic process			phyllome development	shoot system development
	AT5G49615.1	| Symbols: TAS3b | TAS3b (trans-acting siRNA 3b); other RNA | chr5:20134200-20134786 FORWARD LENGTH=484
	AT5G03640.1	| Symbols: | Protein kinase superfamily protein | chr5:927915-930781 FORWARD LENGTH=2781			Protein kinase-like domain	Serine/threonine- / dual specificity protein kinase, catalytic domain				ion binding		metabolic processes
miR398	AT1G36078.1	| Symbols: | unknown protein; FUNCTIONS IN: molecular_function unknown; INVOLVED IN: biological_process unknown; LOCATED IN: cellular_component unknown; | chr1:13481665-13482785 REVERSE LENGTH=454
	AT1G08830	COPPER/ZINC SUPEROXIDE DISMUTASE 1, CSD1, SOD1, SUPEROXIDE DISMUTASE 1			Superoxide dismutase (Cu/Zn) / superoxide dismutase copper chaperone					ion binding	oxidoreductase catalytic activity	metabolic processes		reponse to stimulus	macromolecule metabolic process											response to oxygen-containing compound	response to osmotic stress	response to radiation
	AT2G28190	COPPER/ZINC SUPEROXIDE DISMUTASE 2, CSD2, CZSOD2, SOD2, SUPEROXIDE DISMUTASE 2			Superoxide dismutase (Cu/Zn) / superoxide dismutase copper chaperone					ion binding	oxidoreductase catalytic activity	metabolic processes		reponse to stimulus	macromolecule metabolic process											response to oxygen-containing compound	response to osmotic stress	response to radiation
Molecular function
	binding
	nucleic acid binding trancription factor activity
	oxidoreductase catalytic activity
Biological process
	metabolic process
	developmental process
	response to stimulus
