# Supplementary material for: MicroRNAs Are Intensively Regulated during Induction of Somatic Embryogenesis in Arabidopsis
Source: Front Plant Sci. 2017 Jan 23;8:18. doi: 10.3389/fpls.2017.00018 (PMC5253390; doi:10.3389/fpls.2017.00018)
Supplement: Supplementary file 8 [file Table8.XLSX]

## Sheet: Table S8
Table S8. Gene Ontology categories related to molecular function that was overrepresented among the potential targets of the candidate miRNAs (corrected p≤0.01).
GO type	GO term	Log2-Enrichment	p-value	Subset ratio	Gene number	Description						binding	nucleic acid binding transcription factor activity	oxidoreductase activity
MF	GO:0003700	3.23	8.82E-24	59.62%	31.0024	sequence-specific DNA binding transcription factor activity
MF	GO:0001071	3.23	9.13E-24	59.62%	31.0024	nucleic acid binding transcription factor activity
MF	GO:0003677	2.82	6.09E-21	61.54%	32.0008	DNA binding
MF	GO:0003676	1.93	5.13E-13	61.54%	32.0008	nucleic acid binding
MF	GO:1901363	1.39	4.59E-12	76.92%	39.9984	heterocyclic compound binding
MF	GO:0097159	1.39	4.90E-12	76.92%	39.9984	organic cyclic compound binding
MF	GO:0005488	0.74	1.27E-8	92.31%	48.0012	binding
MF	GO:0000822	8.03	3.97E-7	5.77%	3.0004	inositol hexakisphosphate binding
MF	GO:0010011	7.61	1.11E-6	5.77%	3.0004	auxin binding
MF	GO:0042562	5.80	6.24E-5	5.77%	3.0004	hormone binding
MF	GO:0035198	7.70	1.08E-4	3.85%	2.002	miRNA binding
MF	GO:0043178	5.06	2.99E-4	5.77%	3.0004	alcohol binding
MF	GO:0004784	6.86	3.84E-4	3.85%	2.002	superoxide dismutase activity
MF	GO:0016721	6.86	3.84E-4	3.85%	2.002	oxidoreductase activity, acting on superoxide radicals as acceptor
MF	GO:0043167	0.74	0.01	42.31%	22.0012	ion binding
MF	GO:0003682	2.57	0.01	7.69%	3.9988	chromatin binding
