# Supplementary material for: MicroRNAs Are Intensively Regulated during Induction of Somatic Embryogenesis in Arabidopsis
Source: Front Plant Sci. 2017 Jan 23;8:18. doi: 10.3389/fpls.2017.00018 (PMC5253390; doi:10.3389/fpls.2017.00018)
Supplement: Supplementary file 9 [file Table9.XLSX]

## Sheet: Table S9
Table S9. Gene Ontology categories related to the biological process that was overrepresented among the potential targets of the candidate miRNAs (corrected p≤ 0.01).
GO type	GO term	Log2-Enrichment	p-value	Subset ratio	Gene number	Description	metabolic processes	developmental process	response to stimulus
BP	GO:0048827	3.87	2.11E-27	55.77%	29.0004	phyllome development
BP	GO:0010468	2.72	5.48E-27	76.92%	39.9984	regulation of gene expression
BP	GO:0060255	2.62	7.59E-26	76.92%	39.9984	regulation of macromolecule metabolic process
BP	GO:0006355	2.81	3.60E-25	71.15%	36.998	regulation of transcription, DNA-dependent
BP	GO:2001141	2.81	3.70E-25	71.15%	36.998	regulation of RNA biosynthetic process
BP	GO:0051252	2.80	4.48E-25	71.15%	36.998	regulation of RNA metabolic process
BP	GO:0006351	2.69	8.57E-25	73.08%	38.0016	transcription, DNA-templated
BP	GO:0032774	2.69	9.09E-25	73.08%	38.0016	RNA biosynthetic process
BP	GO:0019222	2.40	3.33E-24	78.85%	41.002	regulation of metabolic process
BP	GO:0019219	2.72	3.50E-24	71.15%	36.998	regulation of nucleobase-containing compound metabolic process
BP	GO:2000112	2.72	3.72E-24	71.15%	36.998	regulation of cellular macromolecule biosynthetic process
BP	GO:0010556	2.72	3.81E-24	71.15%	36.998	regulation of macromolecule biosynthetic process
BP	GO:0051171	2.70	5.09E-24	71.15%	36.998	regulation of nitrogen compound metabolic process
BP	GO:0031326	2.69	7.27E-24	71.15%	36.998	regulation of cellular biosynthetic process
BP	GO:0009889	2.64	2.66E-23	71.15%	36.998	regulation of biosynthetic process
BP	GO:0034654	2.52	6.49E-23	73.08%	38.0016	nucleobase-containing compound biosynthetic process
BP	GO:0048367	3.18	2.03E-22	57.69%	29.9988	shoot system development
BP	GO:0080090	2.52	4.24E-22	71.15%	36.998	regulation of primary metabolic process
BP	GO:0016070	2.29	4.92E-22	76.92%	39.9984	RNA metabolic process
BP	GO:0031323	2.51	5.62E-22	71.15%	36.998	regulation of cellular metabolic process
BP	GO:0010467	2.05	1.01E-21	82.69%	42.9988	gene expression
BP	GO:0018130	2.35	5.15E-21	73.08%	38.0016	heterocycle biosynthetic process
BP	GO:0044271	2.34	5.96E-21	73.08%	38.0016	cellular nitrogen compound biosynthetic process
BP	GO:0050789	1.81	2.49E-20	86.54%	45.0008	regulation of biological process
BP	GO:0019438	2.27	3.69E-20	73.08%	38.0016	aromatic compound biosynthetic process
BP	GO:0090304	2.10	6.57E-20	76.92%	39.9984	nucleic acid metabolic process
BP	GO:0065007	1.67	2.14E-19	88.46%	45.9992	biological regulation
BP	GO:1901362	2.18	3.47E-19	73.08%	38.0016	organic cyclic compound biosynthetic process
BP	GO:0043170	1.32	2.30E-18	96.15%	49.998	macromolecule metabolic process
BP	GO:0048366	4.25	2.60E-18	34.62%	18.0024	leaf development
BP	GO:0007275	2.08	3.71E-18	73.08%	38.0016	multicellular organismal development
BP	GO:0048438	4.02	4.09E-18	36.54%	19.0008	floral whorl development
BP	GO:0032501	1.99	7.34E-18	75.00%	39	multicellular organismal process
BP	GO:0044767	1.98	7.71E-18	75.00%	39	single-organism developmental process
BP	GO:0044707	2.03	1.15E-17	73.08%	38.0016	single-multicellular organism process
BP	GO:0032502	1.95	1.61E-17	75.00%	39	developmental process
BP	GO:0006139	1.89	1.80E-17	76.92%	39.9984	nucleobase-containing compound metabolic process
BP	GO:0050794	1.86	3.20E-17	76.92%	39.9984	regulation of cellular process
BP	GO:0048437	3.79	7.64E-17	36.54%	19.0008	floral organ development
BP	GO:0046483	1.76	4.61E-16	76.92%	39.9984	heterocycle metabolic process
BP	GO:0034645	1.88	4.81E-16	73.08%	38.0016	cellular macromolecule biosynthetic process
BP	GO:0034641	1.75	5.84E-16	76.92%	39.9984	cellular nitrogen compound metabolic process
BP	GO:0048513	2.56	8.65E-16	53.85%	28.002	organ development
BP	GO:0009059	1.85	9.32E-16	73.08%	38.0016	macromolecule biosynthetic process
BP	GO:1901360	1.66	1.28E-15	78.85%	41.002	organic cyclic compound metabolic process
BP	GO:0048569	3.41	1.45E-15	38.46%	19.9992	post-embryonic organ development
BP	GO:0010016	4.08	1.77E-15	30.77%	16.0004	shoot system morphogenesis
BP	GO:0006725	1.69	2.75E-15	76.92%	39.9984	cellular aromatic compound metabolic process
BP	GO:0048731	2.15	5.55E-15	61.54%	32.0008	system development
BP	GO:0040034	6.31	5.86E-15	17.31%	9.0012	regulation of development, heterochronic
BP	GO:0048856	1.94	7.51E-15	67.31%	35.0012	anatomical structure development
BP	GO:0044260	1.32	9.03E-15	88.46%	45.9992	cellular macromolecule metabolic process
BP	GO:0006807	1.62	1.43E-14	76.92%	39.9984	nitrogen compound metabolic process
BP	GO:0044702	2.47	1.90E-14	51.92%	26.9984	single organism reproductive process
BP	GO:0009908	3.06	6.86E-13	36.54%	19.0008	flower development
BP	GO:0022414	2.26	6.88E-13	51.92%	26.9984	reproductive process
BP	GO:0009791	2.25	8.16E-13	51.92%	26.9984	post-embryonic development
BP	GO:1901576	1.39	1.28E-12	78.85%	41.002	organic substance biosynthetic process
BP	GO:0003006	2.27	2.06E-12	50.00%	26	developmental process involved in reproduction
BP	GO:0048608	2.43	2.16E-12	46.15%	23.998	reproductive structure development
BP	GO:0061458	2.43	2.16E-12	46.15%	23.998	reproductive system development
BP	GO:0044249	1.41	2.70E-12	76.92%	39.9984	cellular biosynthetic process
BP	GO:0000003	2.17	2.87E-12	51.92%	26.9984	reproduction
BP	GO:0045962	8.35	3.55E-12	9.62%	5.0024	positive regulation of development, heterochronic
BP	GO:0009058	1.35	4.01E-12	78.85%	41.002	biosynthetic process
BP	GO:0071704	0.89	4.34E-12	96.15%	49.998	organic substance metabolic process
BP	GO:0050793	3.10	1.10E-11	32.69%	16.9988	regulation of developmental process
BP	GO:0009965	4.62	2.38E-11	19.23%	9.9996	leaf morphogenesis
BP	GO:0044237	0.94	3.27E-11	92.31%	48.0012	cellular metabolic process
BP	GO:0044238	0.93	3.96E-11	92.31%	48.0012	primary metabolic process
BP	GO:0008152	0.77	3.07E-10	96.15%	49.998	metabolic process
BP	GO:0048443	4.11	6.31E-9	17.31%	9.0012	stamen development
BP	GO:0048466	4.11	6.31E-9	17.31%	9.0012	androecium development
BP	GO:0009653	2.22	1.52E-8	36.54%	19.0008	anatomical structure morphogenesis
BP	GO:0009887	3.17	1.65E-8	23.08%	12.0016	organ morphogenesis
BP	GO:0071310	2.35	3.21E-8	32.69%	16.9988	cellular response to organic substance
BP	GO:0010154	2.71	4.08E-8	26.92%	13.9984	fruit development
BP	GO:0009987	0.65	5.30E-8	94.23%	48.9996	cellular process
BP	GO:0048481	4.50	7.07E-8	13.46%	6.9992	ovule development
BP	GO:0010072	5.86	7.27E-8	9.62%	5.0024	primary shoot apical meristem specification
BP	GO:0035670	4.49	7.38E-8	13.46%	6.9992	plant-type ovary development
BP	GO:0009755	2.62	9.04E-8	26.92%	13.9984	hormone-mediated signaling pathway
BP	GO:0048440	3.98	1.11E-7	15.38%	7.9976	carpel development
BP	GO:2000026	2.90	1.26E-7	23.08%	12.0016	regulation of multicellular organismal development
BP	GO:0009734	4.37	1.30E-7	13.46%	6.9992	auxin mediated signaling pathway
BP	GO:0048467	3.92	1.51E-7	15.38%	7.9976	gynoecium development
BP	GO:0090421	5.62	1.68E-7	9.62%	5.0024	embryonic meristem initiation
BP	GO:0071365	4.31	1.76E-7	13.46%	6.9992	cellular response to auxin stimulus
BP	GO:0051239	2.85	1.79E-7	23.08%	12.0016	regulation of multicellular organismal process
BP	GO:0032870	2.53	1.95E-7	26.92%	13.9984	cellular response to hormone stimulus
BP	GO:0002119	8.29	1.99E-7	5.77%	3.0004	nematode larval development
BP	GO:0002164	8.29	1.99E-7	5.77%	3.0004	larval development
BP	GO:0061062	8.29	1.99E-7	5.77%	3.0004	regulation of nematode larval development
BP	GO:0009793	2.83	2.16E-7	23.08%	12.0016	embryo development ending in seed dormancy
BP	GO:0071495	2.50	2.36E-7	26.92%	13.9984	cellular response to endogenous stimulus
BP	GO:0048364	2.80	2.65E-7	23.08%	12.0016	root development
BP	GO:0022622	2.80	2.71E-7	23.08%	12.0016	root system development
BP	GO:0048508	5.39	3.74E-7	9.62%	5.0024	embryonic meristem development
BP	GO:0070887	2.10	3.78E-7	32.69%	16.9988	cellular response to chemical stimulus
BP	GO:0009725	1.99	4.70E-7	34.62%	18.0024	response to hormone
BP	GO:0009790	2.69	5.82E-7	23.08%	12.0016	embryo development
BP	GO:0010228	3.19	1.47E-6	17.31%	9.0012	vegetative to reproductive phase transition of meristem
BP	GO:0044699	0.71	1.57E-6	84.62%	44.0024	single-organism process
BP	GO:0048316	2.55	1.64E-6	23.08%	12.0016	seed development
BP	GO:0048507	3.10	2.41E-6	17.31%	9.0012	meristem development
BP	GO:0048653	4.19	2.65E-6	11.54%	6.0008	anther development
BP	GO:1901701	2.33	2.86E-6	25.00%	13	cellular response to oxygen-containing compound
BP	GO:0009719	1.78	3.97E-6	34.62%	18.0024	response to endogenous stimulus
BP	GO:0010033	1.56	4.20E-6	40.38%	20.9976	response to organic substance
BP	GO:0010152	6.80	7.11E-6	5.77%	3.0004	pollen maturation
BP	GO:0045893	3.02	1.53E-5	15.38%	7.9976	positive regulation of transcription, DNA-dependent
BP	GO:0051254	3.02	1.53E-5	15.38%	7.9976	positive regulation of RNA metabolic process
BP	GO:0048522	2.55	1.68E-5	19.23%	9.9996	positive regulation of cellular process
BP	GO:0010628	3.00	1.69E-5	15.38%	7.9976	positive regulation of gene expression
BP	GO:0045935	2.99	1.83E-5	15.38%	7.9976	positive regulation of nucleobase-containing compound metabolic process
BP	GO:0051173	2.98	1.94E-5	15.38%	7.9976	positive regulation of nitrogen compound metabolic process
BP	GO:0030154	2.18	2.27E-5	23.08%	12.0016	cell differentiation
BP	GO:0010557	2.94	2.36E-5	15.38%	7.9976	positive regulation of macromolecule biosynthetic process
BP	GO:0009888	2.17	2.42E-5	23.08%	12.0016	tissue development
BP	GO:0048518	2.32	2.43E-5	21.15%	10.998	positive regulation of biological process
BP	GO:0031328	2.92	2.62E-5	15.38%	7.9976	positive regulation of cellular biosynthetic process
BP	GO:0071457	8.44	3.24E-5	3.85%	2.002	cellular response to ozone
BP	GO:0010604	2.86	3.38E-5	15.38%	7.9976	positive regulation of macromolecule metabolic process
BP	GO:0009555	3.15	3.56E-5	13.46%	6.9992	pollen development
BP	GO:0048532	3.51	3.97E-5	11.54%	6.0008	anatomical structure arrangement
BP	GO:0031325	2.82	4.11E-5	15.38%	7.9976	positive regulation of cellular metabolic process
BP	GO:0010014	3.88	6.46E-5	9.62%	5.0024	meristem initiation
BP	GO:0003156	8.03	6.47E-5	3.85%	2.002	regulation of organ formation
BP	GO:0010321	8.03	6.47E-5	3.85%	2.002	regulation of vegetative phase change
BP	GO:0009891	2.67	8.65E-5	15.38%	7.9976	positive regulation of biosynthetic process
BP	GO:0009733	2.66	8.93E-5	15.38%	7.9976	response to auxin
BP	GO:0071493	7.70	1.08E-4	3.85%	2.002	cellular response to UV-B
BP	GO:0007165	1.63	1.22E-4	28.85%	15.002	signal transduction
BP	GO:0009723	2.59	4.12E-4	3.85%	3	cellular response to ethylene stimulus
BP	GO:0009893	2.57	1.42E-4	15.38%	7.9976	positive regulation of metabolic process
BP	GO:0016226	4.27	1.61E-4	7.69%	3.9988	iron-sulfur cluster assembly
BP	GO:0031163	4.27	1.61E-4	7.69%	3.9988	metallo-sulfur cluster assembly
BP	GO:0044700	1.59	1.61E-4	28.85%	15.002	single organism signaling
BP	GO:0023052	1.59	1.62E-4	28.85%	15.002	signaling
BP	GO:0048869	1.84	2.22E-4	23.08%	12.0016	cellular developmental process
BP	GO:0080060	7.22	2.25E-4	3.85%	2.002	integument development
BP	GO:2000027	7.22	2.25E-4	3.85%	2.002	regulation of organ morphogenesis
BP	GO:0007389	3.05	2.31E-4	11.54%	6.0008	pattern specification process
BP	GO:0048510	5.12	2.62E-4	5.77%	3.0004	regulation of timing of transition from vegetative to reproductive phase
BP	GO:0048506	5.09	2.80E-4	5.77%	3.0004	regulation of timing of meristematic phase transition
BP	GO:0042221	1.15	3.29E-4	40.38%	20.9976	response to chemical
BP	GO:0048509	3.35	3.56E-4	9.62%	5.0024	regulation of meristem development
BP	GO:0071324	6.86	3.84E-4	3.85%	2.002	cellular response to disaccharide stimulus
BP	GO:0071329	6.86	3.84E-4	3.85%	2.002	cellular response to sucrose stimulus
BP	GO:0071484	6.86	3.84E-4	3.85%	2.002	cellular response to light intensity
BP	GO:0009933	3.27	4.71E-4	9.62%	5.0024	meristem structural organization
BP	GO:1901700	1.38	4.77E-4	30.77%	16.0004	response to oxygen-containing compound
BP	GO:0034644	6.70	4.80E-4	3.85%	2.002	cellular response to UV
BP	GO:0009686	4.68	6.46E-4	5.77%	3.0004	gibberellin biosynthetic process
BP	GO:0009685	4.66	6.78E-4	5.77%	3.0004	gibberellin metabolic process
BP	GO:0016102	4.66	6.78E-4	5.77%	3.0004	diterpenoid biosynthetic process
BP	GO:0007154	1.38	8.09E-4	28.85%	15.002	cell communication
BP	GO:0016101	4.57	8.14E-4	5.77%	3.0004	diterpenoid metabolic process
BP	GO:0019430	6.33	8.27E-4	3.85%	2.002	removal of superoxide radicals
BP	GO:0071451	6.33	8.27E-4	3.85%	2.002	cellular response to superoxide
BP	GO:0010160	6.22	9.63E-4	3.85%	2.002	formation of organ boundary
BP	GO:0043068	6.22	9.63E-4	3.85%	2.002	positive regulation of programmed cell death
BP	GO:0048859	6.22	9.63E-4	3.85%	2.002	formation of anatomical boundary
BP	GO:0033993	1.98	9.67E-4	17.31%	9.0012	response to lipid
BP	GO:0048609	2.59	0.0012	11.54%	6.0008	multicellular organismal reproductive process
BP	GO:0048829	6.03	0.0013	3.85%	2.002	root cap development
BP	GO:0048519	1.77	0.0013	19.23%	9.9996	negative regulation of biological process
BP	GO:0032504	2.51	0.0016	11.54%	6.0008	multicellular organism reproduction
BP	GO:0009668	3.38	0.0016	7.69%	3.9988	plastid membrane organization
BP	GO:0010027	3.38	0.0016	7.69%	3.9988	thylakoid membrane organization
BP	GO:0051716	1.15	0.0018	32.69%	16.9988	cellular response to stimulus
BP	GO:0048580	2.46	0.0019	11.54%	6.0008	regulation of post-embryonic development
BP	GO:0009789	5.70	0.0020	3.85%	2.002	positive regulation of abscisic acid-activated signaling pathway
BP	GO:0031540	5.70	0.0020	3.85%	2.002	regulation of anthocyanin biosynthetic process
BP	GO:0097305	1.96	0.0022	15.38%	7.9976	response to alcohol
BP	GO:0021700	2.75	0.0024	9.62%	5.0024	developmental maturation
BP	GO:0006801	5.57	0.0024	3.85%	2.002	superoxide metabolic process
BP	GO:0010942	5.57	0.0024	3.85%	2.002	positive regulation of cell death
BP	GO:0046688	5.57	0.0024	3.85%	2.002	response to copper ion
BP	GO:1901421	5.57	0.0024	3.85%	2.002	positive regulation of response to alcohol
BP	GO:0071396	2.39	0.0024	11.54%	6.0008	cellular response to lipid
BP	GO:0032268	2.73	0.0025	9.62%	5.0024	regulation of cellular protein metabolic process
BP	GO:0043067	2.67	0.0029	9.62%	5.0024	regulation of programmed cell death
BP	GO:0009738	2.66	0.0030	9.62%	5.0024	abscisic acid-activated signaling pathway
BP	GO:0009740	3.91	0.0030	5.77%	3.0004	gibberellic acid mediated signaling pathway
BP	GO:0010476	3.90	0.0031	5.77%	3.0004	gibberellin mediated signaling pathway
BP	GO:0002237	3.88	0.0032	5.77%	3.0004	response to molecule of bacterial origin
BP	GO:0051246	2.64	0.0032	9.62%	5.0024	regulation of protein metabolic process
BP	GO:0071370	3.87	0.0033	5.77%	3.0004	cellular response to gibberellin stimulus
BP	GO:0010941	2.63	0.0033	9.62%	5.0024	regulation of cell death
BP	GO:0010223	5.33	0.0034	3.85%	2.002	secondary shoot formation
BP	GO:0010346	5.33	0.0034	3.85%	2.002	shoot axis formation
BP	GO:0009657	2.62	0.0034	9.62%	5.0024	plastid organization
BP	GO:0010608	2.62	0.0034	9.62%	5.0024	posttranscriptional regulation of gene expression
BP	GO:0009743	2.60	0.0036	9.62%	5.0024	response to carbohydrate
BP	GO:0071215	2.58	0.0039	9.62%	5.0024	cellular response to abscisic acid stimulus
BP	GO:0001763	5.17	0.0042	3.85%	2.002	morphogenesis of a branching structure
BP	GO:0048229	1.99	0.0044	13.46%	6.9992	gametophyte development
BP	GO:0009737	1.97	0.0047	13.46%	6.9992	response to abscisic acid
BP	GO:0048527	2.96	0.0047	7.69%	3.9988	lateral root development
BP	GO:0071472	5.07	0.0048	3.85%	2.002	cellular response to salt stress
BP	GO:0072593	2.48	0.01	9.62%	5.0024	reactive oxygen species metabolic process
BP	GO:0003002	2.92	0.01	7.69%	3.9988	regionalization
BP	GO:0071478	3.62	0.01	5.77%	3.0004	cellular response to radiation
BP	GO:0071482	3.62	0.01	5.77%	3.0004	cellular response to light stimulus
BP	GO:0048528	2.90	0.01	7.69%	3.9988	post-embryonic root development
BP	GO:0048504	9.03	0.01	1.92%	0.9984	regulation of timing of organ formation
BP	GO:0009967	4.90	0.01	3.85%	2.002	positive regulation of signal transduction
BP	GO:0023056	4.90	0.01	3.85%	2.002	positive regulation of signaling
BP	GO:0035304	3.52	0.01	5.77%	3.0004	regulation of protein dephosphorylation
BP	GO:0071322	3.52	0.01	5.77%	3.0004	cellular response to carbohydrate stimulus
BP	GO:0009617	1.87	0.01	13.46%	6.9992	response to bacterium
BP	GO:0097306	2.39	0.01	9.62%	5.0024	cellular response to alcohol
BP	GO:0009624	3.48	0.01	5.77%	3.0004	response to nematode
BP	GO:0035303	3.46	0.01	5.77%	3.0004	regulation of dephosphorylation
BP	GO:0010647	4.70	0.01	3.85%	2.002	positive regulation of cell communication
BP	GO:0071470	4.70	0.01	3.85%	2.002	cellular response to osmotic stress
BP	GO:0048235	4.60	0.01	3.85%	2.002	pollen sperm cell differentiation
BP	GO:0031537	4.57	0.01	3.85%	2.002	regulation of anthocyanin metabolic process
