# Supplementary material for: MicroRNAs Are Intensively Regulated during Induction of Somatic Embryogenesis in Arabidopsis
Source: Front Plant Sci. 2017 Jan 23;8:18. doi: 10.3389/fpls.2017.00018 (PMC5253390; doi:10.3389/fpls.2017.00018)
Supplement: Supplementary file 10 [file Table10.XLSX]

## Sheet: Table S10
Table S10. Primer sequences for the stem-loop reverse transcriptase and qPCR reactions.
miR156a
RT stem-loop primer	GTTGGCTCTGGTGCAGGGTCCGAGGTATTCGCACCAGAGCCAACTCTGAC
qPCR forward primer	GCTCACTGCTCTTTCTGTCAGA
miR156b-f
RT stem-loop primer	GTTGGCTCTGGTGCAGGGTCCGAGGTATTCGCACCAGAGCCAACGTGCTC
qPCR forward primer	GCGCGCTGACAGAAGAGAGT
miR156g
RT stem-loop primer	GTTGGCTCTGGTGCAGGGTCCGAGGTATTCGCACCAGAGCCAACGTGCTC
qPCR forward primer	GGCGCCCGACAGAAGAGAGT
miR156h
RT stem-loop primer	GTTGGCTCTGGTGCAGGGTCCGAGGTATTCGCACCAGAGCCAACGTGCTC
qPCR forward primer	GCGCGGTGACAGAAGAAAGA
miR157
RT stem-loop primer	GTTGGCTCTGGTGCAGGGTCCGAGGTATTCGCACCAGAGCCAACGTGCTC
qPCR forward primer	CGGCCGTTGACAGAAGATAGA
miR159
RT stem-loop primer	GTTGGCTCTGGTGCAGGGTCCGAGGTATTCGCACCAGAGCCAACTAGAGC
qPCR forward primer	GCCGGCTTTGGATTGAAGGGA
miR160
RT stem-loop primer	GTTGGCTCTGGTGCAGGGTCCGAGGTATTCGCACCAGAGCCAACTGGCAT
qPCR forward primer	CCTAGCATGCCTGGCTCCCTGT
miR164
RT stem-loop primer	GTTGGCTCTGGTGCAGGGTCCGAGGTATTCGCACCAGAGCCAACTGCACG
qPCR forward primer	GTCGGTGGAGAAGCAGGGCA
miR166
RT stem-loop primer	GTTGGCTCTGGTGCAGGGTCCGAGGTATTCGCACCAGAGCCAACGGGGAA
qPCR forward primer	TCGCGTGAAGCTGCCAGCAT
miR168
RT stem-loop primer	GTTGGCTCTGGTGCAGGGTCCGAGGTATTCGCACCAGAGCCAACTTCCCG
qPCR forward primer	GCGGCTCGCTTGGTGCAGGT
miR169a-c
RT stem-loop primer	GTTGGCTCTGGTGCAGGGTCCGAGGTATTCGCACCAGAGCCAACTCGGCA
qPCR forward primer	GCGCGGCAGCCAAGGATGACT
miR169d-g
RT stem-loop primer	GTTGGCTCTGGTGCAGGGTCCGAGGTATTCGCACCAGAGCCAACCGGGCA
qPCR forward primer	GCGCGGTGAGCCAAGGATGACT
miR169h-n
RT stem-loop primer	GTTGGCTCTGGTGCAGGGTCCGAGGTATTCGCACCAGAGCCAACCAGGCA
qPCR forward primer	GCGCGGTAGCCAAGGATGACT
miR172
RT stem-loop primer	GTTGGCTCTGGTGCAGGGTCCGAGGTATTCGCACCAGAGCCAACCTGCAG
qPCR forward primer	CGGGCGGAGAATCTTGATGATG
miR319a-b
RT stem-loop primer	GTTGGCTCTGGTGCAGGGTCCGAGGTATTCGCACCAGAGCCAACAGGGAG
qPCR forward primer	CGCCGTTGGACTGAAGGGAG
miR319c
RT stem-loop primer	GTTGGCTCTGGTGCAGGGTCCGAGGTATTCGCACCAGAGCCAACAAGGAG
qPCR forward primer	GCGCGTTGGACTGAAGGGAG
miR390
RT stem-loop primer	GTCGTATCCAGTGCAGGGTCCGAGGTATTCGACTGGATACGACGGCGCT
qPCR forward primer	GAAGAGAAGCTCAGGAGGGAT
miR393
RT stem-loop primer	GTTGGCTCTGGTGCAGGGTCCGAGGTATTCGCACCAGAGCCAACGGATCA
qPCR forward primer	CCGCTAGTCCAAAGGGATCGCAT
miR396
RT stem-loop primer	GTTGGCTCTGGTGCAGGGTCCGAGGTATTCGCACCAGAGCCAACCAGTTC
qPCR forward primer	GCCGGCTTCCACAGCTTTCTT
miR398
RT stem-loop primer	GTCGTATCCAGTGCAGGGTCCGAGGTATTCGCACTGGATACGACTTGGGG
qPCR forward primer	GGGCAGTGTGTTCTCAGGTCA
Universal qPCR reverse primer	GTGCAGGGTCCGAGGT
