# Supplementary material for: MicroRNAs Are Intensively Regulated during Induction of Somatic Embryogenesis in Arabidopsis
Source: Front Plant Sci. 2017 Jan 23;8:18. doi: 10.3389/fpls.2017.00018 (PMC5253390; doi:10.3389/fpls.2017.00018)
Supplement: Supplementary file 11 [file Table11.XLSX]

## Sheet: Table S11
Table S11. Primer sequences for qPCR reactions of candidate targets of miRNAs
Gene	forward primer sequence	reverse primer sequence
SPL2	AGTCGTTGTGAGTGGCGTAGAG	ACTCAGAGAGACAGTGGAACCTG
SPL3	CAACAATGCAGCAGGTTTCACG	TTTCCGCCTTCTCTCGTTGTG
SPL9	TGTGGCTGGTATCGAACAGAGG	ATTCCGGAAGCTGATGAAACCTG
SPL10	GGGTTCTCAGCAGGGAAATCCAAC	CCTGAGCATTCTCCCACACCTTTG
SPL11	ATCCCGAGAGGGTGTATGATCG	TCAGATCTCGCGTTAAGGGACAC
SPL13	CGGGTTTTCAAGGTAGCAAAT	GCTCGGGTTCAACACAGATG
CUC1	TCCTCCTCCGCTAAGGATGAATG	AATTGCAGAACCGGCAGAGGAG
CUC2	AACTTCCCGGGAGAGCTAAGATGG	AGCTTTCCAGTAACCAGCCTCAG
NF-YA1	TCAGCCACTTGTACAACCACCAG	TGATATGGGTTTGGGACACAAGCG
NF-YA3	ACTTACCTACCACAGGCACCAAC	AGCTCTGCTGGTAAAGGAACACG
NF-YA5	CACCGTGCTAAACTCGAAGCTC	GACTCATGAAGGTACGGTTTACGG
NF-YA8	GCAACAGCGTGCTAAGCTAGAG	TGAAGATACGGCTTACGGGCTTTG
NF-YA10	AAACTGAGTAGATGCCGTAAGCC	CGCATCAGCTGTCTTGGTGTTC
TCP2	CTCAAGCTCCTCTGTTTCTTCTGC	TGCAGCTGCTGTTGTTTGTTGC
TCP3	ACAAGCCGTCCTCTGCTTCATC	CATTCGAAGCGCCCTGGAATATG
TCP4	GCCGTCCTCTGCTTCCTCTATTTC	TGGAAGCTAGACAAGCCCTGAAAC
TCP10	TCAAGGGAACAACAACACAGTCG	TCCCGAACGTGTCGAAATGAGTC
ARF2	CGTGAACAGGGAAGACCATTCCAG	TTCCCTGCTTGTGAACCTTTGTG
ARF3	AGCCTGATATCCCTGTCTCTGAGG	TTGACCTTGCAAGACCCTCTGG
CSD1	CGGGGACTATCTTTTTCACC	AGAGCATGGACATGGAAACC
CSD2	TGGGAAACATAAATGCCAATG	TGAACCACAAAGGCTCTTCC
AGO1	TGGTGACTGGTGGCATGATAAAG	ATTGTCCCTCACTGACTCCATCCC
DCL1	CAAATTCCGAGATGGGCATGTGAC	TCAAGTCCTTCCTCAGCAACGC
HEN1	TCTTGCCCGTGCTGCTAAGATG	TCTAAGCAAGTGCCGATGTCAAC
SE	ACCCACAAAGAGGAAGACTGGTTG	TTGCCACCTTCTGTGCAAGGTC
